# Supplementary material for: A metabolomics study reveals potential plasma biomarkers for predicting post-infarction left ventricular remodeling: findings from the metabolights database
Source: Front Cardiovasc Med. 2025 Dec 17;12:1723330. doi: 10.3389/fcvm.2025.1723330 (PMC12754600; doi:10.3389/fcvm.2025.1723330)
Supplement: Supplementary file 1 [file Datasheet1.zip]

Archive with 13 entries (13 files):
- Figure 1R.txt
- Figure 2R.txt
- Figure 3R.txt
- Figure 4R.txt
- Figure 5R.txt
- Figure 6R.txt
- R_normalization.txt
- Supplement 1.txt
- Supplement 2.txt
- Supplement 3.txt
- Supplement 4.txt
- Supplement 5.txt
- Supplement 6.txt
