# Supplementary material for: A metabolomics study reveals potential plasma biomarkers for predicting post-infarction left ventricular remodeling: findings from the metabolights database
Source: Front Cardiovasc Med. 2025 Dec 17;12:1723330. doi: 10.3389/fcvm.2025.1723330 (PMC12754600; doi:10.3389/fcvm.2025.1723330)
Supplement: Supplementary file 1 [file Datasheet1.zip › Figure 1R.txt]

#install.packages("ggplot2")
#install.packages("ggrepel")


#引用包
library(ggplot2)
library(ggrepel)

log2Trans="F"      #是否对数据取log2处理
inputFile="newData.txt"      #输入文件名称
setwd("C:\\Users\\39017\\Desktop\\infarction\\06.PCA")    #设置工作目录

#读取输入文件,提取数据
rt=read.table(inputFile, header=T, sep="\t", check.names=F, row.names=1, comment.char="", quote ="")

#对数据取log2处理
if(log2Trans=="T"){
	qx=as.numeric(quantile(rt, c(0, 0.25, 0.5, 0.75, 0.99, 1.0), na.rm=T))
	LogC=( (qx[5]>100) || ( (qx[6]-qx[1])>50 && qx[2]>0) )
	if(LogC){
		rt[rt<0]=0
		rt=log2(rt+1)}
}

#获取样品的分组信息(对照组和实验组)
data=t(rt)
Type=gsub("(.+?)\\_(.+)", "\\2", rownames(data))
row.names(data)=gsub("(.+?)\\_(.+)", "\\1", rownames(data))

#PCA分析
data.pca=prcomp(data, scale. = T)
pcaPredict=predict(data.pca)
pca.sum=summary(data.pca)
PCA=data.frame(PC1=pcaPredict[,1], PC2=pcaPredict[,2], Type=Type, Sample=row.names(data))
pcaSum=pca.sum$importance
pc1Value=sprintf("%.2f%%", pcaSum[2,1] * 100); pc2Value=sprintf("%.2f%%", pcaSum[2,2] * 100)

#绘制PCA的图形
pdf(file="PCA.pdf", width=6, height=4.75)
ggplot(PCA, aes(x=PC1,y=PC2,color=Type))+ geom_point(size=3)+
  geom_text_repel(aes(label=rownames(data)))+
  geom_vline(xintercept=0, lwd=0.5, lty="dashed", color="#808080")+
  geom_hline(yintercept=0, lwd=0.5, lty="dashed", color="#808080")+
  labs(title = "PCA", x = paste0("PC1 (",pc1Value,")"), y = paste0("PC2 (",pc2Value,")")) +
  stat_ellipse(data=PCA, geom = "polygon", level = 0.95,
               linetype=2, size=0.6, aes(fill=Type), alpha=0.2, show.legend = T)+
  scale_color_manual(values = c("#6BAED6FF","#FD7446FF")) +
  scale_fill_manual(values = c("#6BAED6FF","#FD7446FF"))+
  theme_bw()+
  theme(plot.title = element_text(hjust = 0.5, size = rel(1.2)),
		axis.title.x=element_text(size=12),axis.title.y=element_text(size=12,angle=90),
		axis.text.x=element_text(size=10),axis.text.y=element_text(size=10),
		panel.grid=element_blank())
dev.off()
