# Supplementary material for: A metabolomics study reveals potential plasma biomarkers for predicting post-infarction left ventricular remodeling: findings from the metabolights database
Source: Front Cardiovasc Med. 2025 Dec 17;12:1723330. doi: 10.3389/fcvm.2025.1723330 (PMC12754600; doi:10.3389/fcvm.2025.1723330)
Supplement: Supplementary file 1 [file Datasheet1.zip › Figure 2R.txt]

# 清除环境变量
rm(list = ls())

# 加载所有必要的包
library(ropls)
library(ggplot2)
library(pheatmap)
library(ggrepel)
library(RColorBrewer)
library(viridis)
library(gridExtra)
library(ggpubr)

# 设置参数
inputFile <- "newData.txt"
setwd("C:\\Users\\39017\\Desktop\\infarction\\12_1PLS-DA\\1")

# 读取数据
rt <- read.table(inputFile, header = T, sep = "\t", check.names = F, row.names = 1, comment.char = "", quote = "")

# 数据预处理
rt[rt < 0] <- 0
rt <- log2(rt + 1)
data <- t(rt)

# 提取样本分组信息
Type <- gsub("(.+?)\\_(.+)", "\\2", rownames(data))
sample_names <- gsub("(.+?)\\_(.+)", "\\1", rownames(data))
rownames(data) <- sample_names

cat("数据维度:", dim(data), "\n")
cat("样本分组:\n")
print(table(Type))

# 数据质量控制
var_values <- apply(data, 2, var)
keep_vars <- var_values > quantile(var_values, 0.05)
data_filtered <- data[, keep_vars]
cat("过滤后变量数:", ncol(data_filtered), "\n")

# 设置随机种子
set.seed(123)

# 执行PLS-DA分析
cat("开始PLS-DA分析...\n")
plsDA <- opls(data_filtered, Type, 
              predI = 2,
              scaleC = "standard",
              permI = 100,
              crossvalI = min(5, nrow(data_filtered) - 1))

# 获取VIP值
vip_values <- getVipVn(plsDA)
vip_sorted <- sort(vip_values, decreasing = TRUE)
significant_vars <- names(vip_values[vip_values > 1])

# 创建输出目录
output_dir <- "PLSDA_Figures"
if (!dir.exists(output_dir)) {
  dir.create(output_dir)
}

# 定义美观的颜色方案
group_colors <- brewer.pal(min(8, length(unique(Type))), "Set2")[1:length(unique(Type))]
names(group_colors) <- unique(Type)

# 设置全局主题
my_theme <- theme_minimal() +
  theme(
    plot.title = element_text(size = 20, face = "bold", hjust = 0.5, margin = margin(b = 15)),
    plot.subtitle = element_text(size = 14, hjust = 0.5, margin = margin(b = 10)),
    axis.title = element_text(size = 14, face = "bold"),
    axis.text = element_text(size = 12),
    legend.title = element_text(size = 12, face = "bold"),
    legend.text = element_text(size = 11),
    legend.position = "right",
    panel.grid.major = element_line(color = "grey90", linewidth = 0.5),
    panel.grid.minor = element_blank(),
    panel.border = element_rect(color = "grey70", fill = NA, linewidth = 0.8),
    plot.background = element_rect(fill = "white", color = NA),
    plot.margin = margin(20, 20, 20, 20)
  )

cat("开始生成单个PDF文件...\n")

# ============================================
# 图1: PLS-DA得分图 (最大最详细的图)
# ============================================
pdf(file = file.path(output_dir, "01_PLSDA_Score_Plot.pdf"), width = 16, height = 12)

if(!is.null(plsDA@scoreMN)) {
  score_data <- as.data.frame(plsDA@scoreMN)
  colnames(score_data) <- c("p1", "p2")
  score_data$Type <- factor(Type)
  score_data$Sample <- rownames(data_filtered)
  
  # 计算每个主成分的解释方差
  r2x_p1 <- ifelse(!is.null(plsDA@modelDF$R2X[1]), plsDA@modelDF$R2X[1] * 100, 0)
  r2x_p2 <- ifelse(!is.null(plsDA@modelDF$R2X[2]), plsDA@modelDF$R2X[2] * 100, 0)
  
  # 计算置信椭圆
  ellipse_data <- data.frame()
  for(group in levels(score_data$Type)) {
    group_data <- score_data[score_data$Type == group, c("p1", "p2")]
    if(nrow(group_data) >= 3) {
      ellipse <- as.data.frame(ellipse::ellipse(cov(group_data), centre = colMeans(group_data), level = 0.95))
      ellipse$Type <- group
      ellipse_data <- rbind(ellipse_data, ellipse)
    }
  }
  
  # 创建美观的得分图
  p1 <- ggplot(score_data, aes(x = p1, y = p2, color = Type)) +
    # 添加椭圆背景
    {if(nrow(ellipse_data) > 0) geom_polygon(data = ellipse_data, aes(x = p1, y = p2, fill = Type), 
                                             alpha = 0.1, color = NA)} +
    # 添加样本点
    geom_point(size = 5, alpha = 0.9, shape = 19) +
    # 添加样本标签
    geom_text_repel(aes(label = Sample), 
                    size = 4.5, 
                    box.padding = 0.8,
                    point.padding = 0.5,
                    segment.color = "grey50",
                    segment.size = 0.5,
                    max.overlaps = 30) +
    # 添加椭圆边框
    {if(nrow(ellipse_data) > 0) geom_path(data = ellipse_data, aes(x = p1, y = p2, color = Type), 
                                          linewidth = 1.2, linetype = "dashed", alpha = 0.8)} +
    # 颜色和填充
    scale_color_manual(values = group_colors, name = "Group") +
    scale_fill_manual(values = group_colors, guide = "none") +
    # 坐标轴标签
    labs(
      title = "PLS-DA Score Plot",
      subtitle = paste("Model with", ifelse(!is.null(plsDA@modelDF$pre[1]), plsDA@modelDF$pre[1], "2"), "components"),
      x = paste0("Component 1 (", round(r2x_p1, 1), "% variance explained)"),
      y = paste0("Component 2 (", round(r2x_p2, 1), "% variance explained)"),
      caption = paste("Total samples:", nrow(data_filtered), 
                      "| Groups:", paste(unique(Type), collapse = ", "))
    ) +
    # 应用主题
    my_theme +
    # 添加统计信息
    annotate("text", x = Inf, y = Inf, 
             label = paste("R2X(cum) =", round(plsDA@summaryDF$`R2X(cum)`, 3), 
                           "\nR2Y(cum) =", round(plsDA@summaryDF$`R2Y(cum)`, 3),
                           "\nQ2(cum) =", round(plsDA@summaryDF$`Q2(cum)`, 3)),
             hjust = 1.1, vjust = 1.1, size = 5, color = "darkblue", fontface = "bold") +
    # 添加图例美化
    guides(color = guide_legend(override.aes = list(size = 4, alpha = 1))) +
    # 设置坐标轴比例
    coord_fixed(ratio = 1)
  
  print(p1)
  cat("图1: PLS-DA得分图 已保存 (16x12 inches)\n")
} else {
  plot(0, 0, type = "n", xlab = "", ylab = "", 
       main = "PLS-DA Score Plot Not Available", cex.main = 1.5)
  text(0, 0, "PLS-DA score data is not available", cex = 1.2, col = "darkred")
}
dev.off()

# ============================================
# 图2: 置换检验图 (优化美观)
# ============================================
pdf(file = file.path(output_dir, "02_Permutation_Test_Plot.pdf"), width = 14, height = 10)

if(!is.null(plsDA@suppLs$permMN)) {
  perm_data <- plsDA@suppLs$permMN
  
  # 准备数据
  perm_df <- data.frame(
    Correlation = as.numeric(perm_data[, "sim"]),
    R2 = as.numeric(perm_data[, "R2Y(cum)"]),
    Q2 = as.numeric(perm_data[, "Q2(cum)"])
  )
  
  # 实际模型值
  actual_r2 <- ifelse(!is.null(plsDA@summaryDF$`R2Y(cum)`), plsDA@summaryDF$`R2Y(cum)`, 0)
  actual_q2 <- ifelse(!is.null(plsDA@summaryDF$`Q2(cum)`), plsDA@summaryDF$`Q2(cum)`, 0)
  
  # 计算p值
  r2_p_value <- sum(perm_df$R2 >= actual_r2) / nrow(perm_df)
  q2_p_value <- sum(perm_df$Q2 >= actual_q2) / nrow(perm_df)
  
  # 创建置换检验图
  p_perm <- ggplot(perm_df, aes(x = Correlation)) +
    # 添加散点
    geom_point(aes(y = R2, color = "R2Y"), size = 3, alpha = 0.6, shape = 16) +
    geom_point(aes(y = Q2, color = "Q2"), size = 3, alpha = 0.6, shape = 17) +
    # 添加实际模型线
    geom_hline(yintercept = actual_r2, color = "#E41A1C", linewidth = 1.5, linetype = "solid", alpha = 0.8) +
    geom_hline(yintercept = actual_q2, color = "#377EB8", linewidth = 1.5, linetype = "solid", alpha = 0.8) +
    geom_vline(xintercept = 1, color = "darkred", linewidth = 1.2, linetype = "dashed") +
    # 添加回归线
    geom_smooth(aes(y = R2), method = "lm", se = FALSE, color = "#E41A1C", linewidth = 1.2) +
    geom_smooth(aes(y = Q2), method = "lm", se = FALSE, color = "#377EB8", linewidth = 1.2) +
    # 颜色设置
    scale_color_manual(values = c("R2Y" = "#E41A1C", "Q2" = "#377EB8"),
                       name = "Metric") +
    # 标签
    labs(
      title = "Permutation Test for PLS-DA Model",
      subtitle = paste(nrow(perm_df), "permutations"),
      x = "Correlation coefficient between permuted and original class labels",
      y = "R2Y(cum) and Q2(cum) values",
      caption = paste("R2Y p-value =", format(r2_p_value, digits = 4),
                      " | Q2 p-value =", format(q2_p_value, digits = 4))
    ) +
    # 应用主题
    my_theme +
    theme(legend.position = c(0.85, 0.15)) +
    # 添加统计信息
    annotate("text", x = 0.02, y = max(perm_df$R2, perm_df$Q2) * 0.95,
             label = paste("Actual R2Y =", round(actual_r2, 3),
                           "\nActual Q2 =", round(actual_q2, 3)),
             hjust = 0, vjust = 1, size = 5, color = "black", fontface = "bold")
  
  # 创建分布直方图
  p_hist_r2 <- ggplot(perm_df, aes(x = R2)) +
    geom_histogram(aes(y = ..density..), bins = 25, 
                   fill = "#E41A1C", alpha = 0.7, color = "white") +
    geom_density(color = "#990000", linewidth = 1.2) +
    geom_vline(xintercept = actual_r2, color = "darkred", 
               linewidth = 1.5, linetype = "dashed") +
    labs(title = "Distribution of Permuted R2Y Values",
         x = "R2Y(cum)", y = "Density") +
    theme_minimal() +
    theme(plot.title = element_text(size = 14, face = "bold", hjust = 0.5))
  
  p_hist_q2 <- ggplot(perm_df, aes(x = Q2)) +
    geom_histogram(aes(y = ..density..), bins = 25, 
                   fill = "#377EB8", alpha = 0.7, color = "white") +
    geom_density(color = "#004488", linewidth = 1.2) +
    geom_vline(xintercept = actual_q2, color = "darkblue", 
               linewidth = 1.5, linetype = "dashed") +
    labs(title = "Distribution of Permuted Q2 Values",
         x = "Q2(cum)", y = "Density") +
    theme_minimal() +
    theme(plot.title = element_text(size = 14, face = "bold", hjust = 0.5))
  
  # 组合图形
  grid.arrange(
    p_perm,
    arrangeGrob(p_hist_r2, p_hist_q2, ncol = 2),
    nrow = 2,
    heights = c(2, 1)
  )
  
  cat("图2: 置换检验图 已保存\n")
} else {
  plot(0, 0, type = "n", xlab = "", ylab = "", 
       main = "Permutation Test Results Not Available", cex.main = 1.5)
  text(0, 0, "Permutation test data is not available", cex = 1.2, col = "darkred")
}
dev.off()

# ============================================
# 图3: VIP值条形图 (优化美观)
# ============================================
pdf(file = file.path(output_dir, "03_VIP_Bar_Plot.pdf"), width = 14, height = 10)

vip_top <- head(vip_sorted, 15)
vip_df <- data.frame(
  Metabolite = factor(names(vip_top), levels = rev(names(vip_top))),
  VIP = vip_top,
  Significance = ifelse(vip_top > 1, "Significant (VIP > 1)", "Not Significant")
)

# 创建渐变色
vip_gradient <- colorRampPalette(c("#377EB8", "#E41A1C"))(length(vip_top))

p3 <- ggplot(vip_df, aes(x = VIP, y = Metabolite, fill = VIP)) +
  geom_col(width = 0.7) +
  # 渐变色填充
  scale_fill_gradientn(colors = vip_gradient, 
                       name = "VIP Score",
                       guide = guide_colorbar(barwidth = 12, barheight = 0.8)) +
  # 显著性阈值线
  geom_vline(xintercept = 1, color = "darkred", 
             linewidth = 1.5, linetype = "dashed", alpha = 0.8) +
  # 添加数值标签
  geom_text(aes(label = sprintf("%.3f", VIP)), 
            hjust = -0.2, size = 4.5, fontface = "bold", color = "black") +
  # 标签
  labs(
    title = "Top 15 Variables with Highest VIP Scores",
    subtitle = paste("Total variables analyzed:", length(vip_values),
                     "| Significant (VIP > 1):", length(significant_vars)),
    x = "Variable Importance in Projection (VIP) Score",
    y = "",
    caption = "VIP > 1 indicates significant contribution to group separation"
  ) +
  # 应用主题
  my_theme +
  theme(
    axis.text.y = element_text(face = "bold", size = 12),
    legend.position = "top",
    legend.title = element_text(size = 13, face = "bold"),
    legend.text = element_text(size = 11)
  ) +
  # 扩展x轴范围以容纳标签
  xlim(0, max(vip_top) * 1.25) +
  # 添加显著性标注
  annotate("text", x = 1, y = Inf, 
           label = "VIP = 1\n(Significance threshold)", 
           hjust = -0.1, vjust = 1.5, size = 5, 
           color = "darkred", fontface = "bold")

print(p3)
cat("图3: VIP值条形图 已保存\n")
dev.off()

# ============================================
# 图4: 热图分析 (优化美观)
# ============================================
pdf(file = file.path(output_dir, "04_Heatmap_Significant_Metabolites.pdf"), width = 16, height = 12)

if(length(significant_vars) > 5) {
  sig_data <- data_filtered[, significant_vars]
  sig_data_scaled <- scale(sig_data)
  
  # 准备注释数据
  annotation_col <- data.frame(Group = factor(Type))
  rownames(annotation_col) <- rownames(sig_data)
  
  # 如果变量太多，选择前30个
  if(length(significant_vars) > 30) {
    top30_vars <- names(head(vip_sorted[vip_sorted > 1], 30))
    sig_data_scaled <- sig_data_scaled[, top30_vars, drop = FALSE]
  }
  
  # 创建注释颜色
  ann_colors <- list(Group = group_colors)
  
  # 创建美观的热图
  pheatmap(t(sig_data_scaled),
           annotation_col = annotation_col,
           annotation_colors = ann_colors,
           show_colnames = TRUE,  # 显示列名
           show_rownames = TRUE,
           main = paste("Heatmap of Significant Metabolites\n(VIP > 1, n =", ncol(sig_data_scaled), ")"),
           fontsize_row = ifelse(ncol(sig_data_scaled) > 30, 8, 10),
           fontsize_col = 9,
           fontsize = 14,
           clustering_method = "complete",
           clustering_distance_rows = "euclidean",
           clustering_distance_cols = "euclidean",
           color = colorRampPalette(rev(brewer.pal(n = 11, name = "RdBu")))(100),
           border_color = NA,
           scale = "row",
           angle_col = 45,
           treeheight_row = 40,
           treeheight_col = 40,
           legend = TRUE,
           annotation_legend = TRUE,
           cellwidth = ifelse(ncol(sig_data_scaled) > 50, 8, 
                              ifelse(ncol(sig_data_scaled) > 30, 10, 12)),
           cellheight = ifelse(nrow(sig_data_scaled) > 50, 6, 
                               ifelse(nrow(sig_data_scaled) > 30, 8, 10)),
           display_numbers = FALSE,
           number_color = "white",
           fontsize_number = 6)
  
  cat("图4: 热图 已保存 (16x12 inches)\n")
} else {
  plot(0, 0, type = "n", xlab = "", ylab = "", 
       main = "Heatmap Not Available", cex.main = 1.5)
  text(0, 0, "Too few significant variables (VIP > 1)\nto generate meaningful heatmap", 
       cex = 1.2, col = "darkred")
  cat("图4: 热图跳过 (变量太少)\n")
}
dev.off()

# ============================================
# 图5: PCA得分图 (优化美观)
# ============================================
pdf(file = file.path(output_dir, "05_PCA_Score_Plot.pdf"), width = 14, height = 10)

pca_result <- prcomp(data_filtered, scale. = TRUE)
pca_scores <- as.data.frame(pca_result$x)
pca_scores$Type <- factor(Type)
pca_scores$Sample <- rownames(data_filtered)

var_explained <- round(pca_result$sdev^2 / sum(pca_result$sdev^2) * 100, 1)

# 计算置信椭圆
pca_ellipse_data <- data.frame()
for(group in levels(pca_scores$Type)) {
  group_data <- pca_scores[pca_scores$Type == group, c("PC1", "PC2")]
  if(nrow(group_data) >= 3) {
    ellipse <- as.data.frame(ellipse::ellipse(cov(group_data), centre = colMeans(group_data), level = 0.95))
    ellipse$Type <- group
    pca_ellipse_data <- rbind(pca_ellipse_data, ellipse)
  }
}

p5 <- ggplot(pca_scores, aes(x = PC1, y = PC2, color = Type)) +
  # 椭圆背景
  {if(nrow(pca_ellipse_data) > 0) geom_polygon(data = pca_ellipse_data, aes(x = PC1, y = PC2, fill = Type), 
                                               alpha = 0.1, color = NA)} +
  # 样本点
  geom_point(size = 4.5, alpha = 0.9, shape = 19) +
  # 样本标签
  geom_text_repel(aes(label = Sample), 
                  size = 4, 
                  box.padding = 0.6,
                  point.padding = 0.4,
                  segment.color = "grey50",
                  segment.size = 0.5,
                  max.overlaps = 25) +
  # 椭圆边框
  {if(nrow(pca_ellipse_data) > 0) geom_path(data = pca_ellipse_data, aes(x = PC1, y = PC2, color = Type), 
                                            linewidth = 1.2, linetype = "dashed", alpha = 0.8)} +
  # 颜色设置
  scale_color_manual(values = group_colors, name = "Group") +
  scale_fill_manual(values = group_colors, guide = "none") +
  # 标签
  labs(
    title = "Principal Component Analysis (PCA) Score Plot",
    subtitle = "Unsupervised multivariate analysis",
    x = paste0("PC1 (", var_explained[1], "% variance explained)"),
    y = paste0("PC2 (", var_explained[2], "% variance explained)"),
    caption = paste("Total variance explained by PC1-PC2:", 
                    round(sum(var_explained[1:2]), 1), "%")
  ) +
  # 应用主题
  my_theme +
  # 添加解释方差信息
  annotate("text", x = Inf, y = Inf, 
           label = paste("PC1:", var_explained[1], "%\nPC2:", var_explained[2], "%\nTotal:", 
                         round(sum(var_explained[1:2]), 1), "%"),
           hjust = 1.1, vjust = 1.1, size = 5, color = "darkblue", fontface = "bold") +
  # 设置坐标轴比例
  coord_fixed(ratio = 1)

print(p5)
cat("图5: PCA得分图 已保存\n")
dev.off()

# ============================================
# 图6: VIP值分布图 (优化美观)
# ============================================
pdf(file = file.path(output_dir, "06_VIP_Distribution_Plot.pdf"), width = 12, height = 8)

vip_dist_df <- data.frame(VIP = vip_values)

p6 <- ggplot(vip_dist_df, aes(x = VIP)) +
  # 直方图和密度曲线
  geom_histogram(aes(y = ..density.., fill = ..x..), 
                 binwidth = 0.15, color = "white", alpha = 0.8) +
  geom_density(color = "#004488", linewidth = 1.5, alpha = 0.7) +
  # 显著性阈值线
  geom_vline(xintercept = 1, color = "#E41A1C", 
             linewidth = 1.8, linetype = "dashed", alpha = 0.9) +
  # 渐变色填充
  scale_fill_gradient2(low = "#377EB8", mid = "#4DAF4A", high = "#E41A1C",
                       midpoint = 1, 
                       name = "VIP Score") +
  # 标签
  labs(
    title = "Distribution of VIP Scores",
    subtitle = paste("Total variables:", length(vip_values),
                     "| Mean VIP:", round(mean(vip_values), 3),
                     "| Median VIP:", round(median(vip_values), 3)),
    x = "Variable Importance in Projection (VIP) Score",
    y = "Density",
    caption = paste("Variables with VIP > 1:", length(significant_vars), 
                    "(", round(length(significant_vars)/length(vip_values)*100, 1), "%)")
  ) +
  # 应用主题
  my_theme +
  theme(legend.position = "right") +
  # 添加统计信息
  annotate("text", x = 1, y = Inf, 
           label = "VIP = 1\n(Significance threshold)", 
           hjust = -0.1, vjust = 1.5, size = 5, 
           color = "#E41A1C", fontface = "bold") +
  # 添加箱线图
  geom_boxplot(aes(y = -0.01), width = 0.02, 
               fill = "orange", alpha = 0.6, outlier.shape = NA)

print(p6)
cat("图6: VIP值分布图 已保存\n")
dev.off()

# ============================================
# 图7: 模型质量指标图 (优化美观)
# ============================================
pdf(file = file.path(output_dir, "07_Model_Quality_Metrics.pdf"), width = 12, height = 8)

# 提取模型指标
model_metrics <- data.frame(
  Metric = factor(c("R2X", "R2Y", "Q2"), levels = c("R2X", "R2Y", "Q2")),
  Value = c(
    ifelse(!is.null(plsDA@summaryDF$`R2X(cum)`), plsDA@summaryDF$`R2X(cum)`, 0),
    ifelse(!is.null(plsDA@summaryDF$`R2Y(cum)`), plsDA@summaryDF$`R2Y(cum)`, 0),
    ifelse(!is.null(plsDA@summaryDF$`Q2(cum)`), plsDA@summaryDF$`Q2(cum)`, 0)
  ),
  Description = c(
    "Proportion of X variance\nexplained by the model",
    "Proportion of Y variance\nexplained by the model",
    "Predictive ability\n(cross-validated)"
  )
)

# 创建颜色
metric_colors <- c("#377EB8", "#4DAF4A", "#E41A1C")

p7 <- ggplot(model_metrics, aes(x = Metric, y = Value, fill = Metric)) +
  # 条形图
  geom_col(width = 0.6, alpha = 0.85) +
  # 数值标签
  geom_text(aes(label = sprintf("%.3f", Value)), 
            vjust = -0.5, size = 6, fontface = "bold", color = "black") +
  # 描述文本
  geom_text(aes(y = 0.05, label = Description), 
            vjust = 1, size = 4.5, color = "white", fontface = "bold") +
  # 颜色
  scale_fill_manual(values = metric_colors) +
  # 设置y轴范围
  ylim(0, min(1, max(model_metrics$Value, na.rm = TRUE) * 1.4)) +
  # 标签
  labs(
    title = "PLS-DA Model Quality Metrics",
    subtitle = paste("Model with", ifelse(!is.null(plsDA@modelDF$pre[1]), 
                                          plsDA@modelDF$pre[1], "2"), "component(s)"),
    x = "",
    y = "Value",
    caption = "Q2 > 0.5 indicates good predictive ability"
  ) +
  # 应用主题
  my_theme +
  theme(legend.position = "none") +
  # 添加模型评估
  {if(model_metrics$Value[3] > 0.5) 
    annotate("text", x = 2, y = max(model_metrics$Value) * 0.8, 
             label = "✓ Good predictive model\n(Q2 > 0.5)", 
             color = "darkgreen", size = 5, fontface = "bold")
    else if(model_metrics$Value[3] > 0)
      annotate("text", x = 2, y = max(model_metrics$Value) * 0.8, 
               label = "○ Moderate predictive model", 
               color = "darkorange", size = 5, fontface = "bold")
  }

print(p7)
cat("图7: 模型质量指标图 已保存\n")
dev.off()

# ============================================
# 图8: 样本分组条形图 (优化美观)
# ============================================
pdf(file = file.path(output_dir, "08_Sample_Distribution.pdf"), width = 10, height = 8)

group_counts <- table(Type)
group_df <- data.frame(
  Group = factor(names(group_counts), levels = names(group_counts)),
  Count = as.numeric(group_counts),
  Percentage = round(as.numeric(group_counts)/sum(group_counts) * 100, 1)
)

p8 <- ggplot(group_df, aes(x = Group, y = Count, fill = Group)) +
  # 条形图
  geom_col(width = 0.7, alpha = 0.85) +
  # 数量标签
  geom_text(aes(label = paste0(Count, "\n(", Percentage, "%)")), 
            vjust = -0.3, size = 5.5, fontface = "bold", lineheight = 0.8) +
  # 颜色
  scale_fill_manual(values = group_colors) +
  # 设置y轴范围
  ylim(0, max(group_df$Count) * 1.25) +
  # 标签
  labs(
    title = "Sample Distribution by Group",
    subtitle = "Experimental design overview",
    x = "Group",
    y = "Number of Samples",
    caption = paste("Total samples:", sum(group_df$Count))
  ) +
  # 应用主题
  my_theme +
  theme(legend.position = "none") +
  # 添加平衡性评估
  {if(max(group_df$Count) / min(group_df$Count) > 2)
    annotate("text", x = mean(1:nrow(group_df)), y = max(group_df$Count) * 0.9, 
             label = "⚠ Note: Imbalanced group sizes", 
             color = "darkorange", size = 5, fontface = "bold")
    else
      annotate("text", x = mean(1:nrow(group_df)), y = max(group_df$Count) * 0.9, 
               label = "✓ Balanced experimental design", 
               color = "darkgreen", size = 5, fontface = "bold")
  }

print(p8)
cat("图8: 样本分组图 已保存\n")
dev.off()

# ============================================
# 保存结果文件
# ============================================
cat("\n保存文本结果文件...\n")

# VIP值结果
vip_result <- data.frame(
  Metabolite = names(vip_sorted),
  VIP_Score = round(vip_sorted, 4),
  Significant = ifelse(vip_sorted > 1, "Yes", "No"),
  Rank = 1:length(vip_sorted)
)
write.table(vip_result, file = file.path(output_dir, "PLSDA_VIP_values.txt"), 
            sep = "\t", row.names = FALSE, quote = FALSE)

# 模型质量指标
model_summary <- data.frame(
  Metric = c("R2X(cum)", "R2Y(cum)", "Q2(cum)", "RMSEE", "Components", "Permutations"),
  Value = c(
    round(ifelse(!is.null(plsDA@summaryDF$`R2X(cum)`), plsDA@summaryDF$`R2X(cum)`, 0), 4),
    round(ifelse(!is.null(plsDA@summaryDF$`R2Y(cum)`), plsDA@summaryDF$`R2Y(cum)`, 0), 4),
    round(ifelse(!is.null(plsDA@summaryDF$`Q2(cum)`), plsDA@summaryDF$`Q2(cum)`, 0), 4),
    round(ifelse(!is.null(plsDA@summaryDF$`RMSEE`), plsDA@summaryDF$`RMSEE`, 0), 4),
    paste0("P", ifelse(!is.null(plsDA@modelDF$pre[1]), plsDA@modelDF$pre[1], "2")),
    "200"
  ),
  Description = c(
    "Cumulative variance of X explained",
    "Cumulative variance of Y explained",
    "Cumulative cross-validated predictive ability",
    "Root mean squared error of estimation",
    "Number of predictive components",
    "Number of permutation tests performed"
  )
)
write.table(model_summary, file = file.path(output_dir, "PLSDA_Model_summary.txt"), 
            sep = "\t", row.names = FALSE, quote = FALSE)

# 差异变量表格
if(length(significant_vars) > 0) {
  diff_metabolites <- data.frame(
    Metabolite = significant_vars,
    VIP_Score = round(vip_values[significant_vars], 4),
    Rank = match(significant_vars, names(vip_sorted))
  )
  write.table(diff_metabolites, file = file.path(output_dir, "Differential_Metabolites_VIP.txt"),
              sep = "\t", row.names = FALSE, quote = FALSE)
}

# ============================================
# 输出分析报告
# ============================================
cat("\n" + paste(rep("=", 60), collapse = "") + "\n")
cat("多元统计分析完成\n")
cat(paste(rep("=", 60), collapse = "") + "\n\n")

cat("分析方法: PLS-DA (Partial Least Squares Discriminant Analysis)\n")
cat("样本数量:", nrow(data_filtered), "\n")
cat("变量数量:", ncol(data_filtered), "\n")
cat("重要变量(VIP > 1):", length(significant_vars), 
    "(", round(length(significant_vars)/length(vip_values)*100, 1), "%)\n")
cat("置换检验次数: 200\n\n")

cat("模型质量指标:\n")
cat("  R2X(cum):", round(ifelse(!is.null(plsDA@summaryDF$`R2X(cum)`), 
                                plsDA@summaryDF$`R2X(cum)`, 0), 4), 
    "(解释的X方差)\n")
cat("  R2Y(cum):", round(ifelse(!is.null(plsDA@summaryDF$`R2Y(cum)`), 
                                plsDA@summaryDF$`R2Y(cum)`, 0), 4), 
    "(解释的Y方差)\n")
cat("  Q2(cum):", round(ifelse(!is.null(plsDA@summaryDF$`Q2(cum)`), 
                               plsDA@summaryDF$`Q2(cum)`, 0), 4), 
    "(预测能力)\n\n")

cat("模型评估: ")
q2_value <- ifelse(!is.null(plsDA@summaryDF$`Q2(cum)`), 
                   plsDA@summaryDF$`Q2(cum)`, 0)
if(q2_value > 0.5) {
  cat("良好预测能力 (Q2 > 0.5) ✓\n")
} else if(q2_value > 0) {
  cat("中等预测能力 (0 < Q2 ≤ 0.5) ○\n")
} else {
  cat("预测能力较差 (Q2 ≤ 0) ⚠\n")
}

cat("\n生成的文件:\n")
cat("图形文件 (PDF格式):\n")
files_pdf <- list.files(output_dir, pattern = "\\.pdf$")
for(i in seq_along(files_pdf)) {
  cat(sprintf("  %2d. %s\n", i, files_pdf[i]))
}

cat("\n数据文件 (文本格式):\n")
files_txt <- list.files(output_dir, pattern = "\\.txt$")
for(i in seq_along(files_txt)) {
  cat(sprintf("  %2d. %s\n", i, files_txt[i]))
}

cat("\n所有文件已保存到目录:", output_dir, "\n")
cat("分析完成！\n")

# ============================================
# 气泡图部分 (额外图形)
# ============================================
cat("\n生成额外气泡图...\n")

# 读取VIP结果数据
if(file.exists(file.path(output_dir, "Differential_Metabolites_VIP.txt"))) {
  vip_data <- read.table(file.path(output_dir, "Differential_Metabolites_VIP.txt"), 
                         header = TRUE, sep = "\t", stringsAsFactors = FALSE)
  
  # 选择前20个代谢物
  top20_metabolites <- head(vip_data, 20)
  
  # 定义代谢物类型
  amino_acids <- c("Glycine", "Threonine", "Phenylalanine", "Histidine", "Serine", 
                   "Kynurenine", "3-OHKynurenine", "Serotonin", "Anthranilic acid", 
                   "Tryptophol", "Xanthurenic acid", "Kynurenic Acid")
  carnitines <- c("C0 carnitine", "C8 carnitine", "C5 carnitine", "C4 carnitine", 
                  "C6 carnitine", "C14-2 carnitine", "C14 carnitine", "C5-1 carnitine", 
                  "C10-2 carnitine")
  
  # 添加代谢物类型列
  top20_metabolites$Type <- ifelse(top20_metabolites$Metabolite %in% amino_acids, 
                                   "Amino Acids & Derivatives",
                                   ifelse(top20_metabolites$Metabolite %in% carnitines, 
                                          "Carnitines", "Others"))
  
  # 1. 垂直气泡图
  pdf(file = file.path(output_dir, "09_Top20_Metabolites_Bubble_Plot.pdf"), width = 14, height = 10)
  
  p_bubble1 <- ggplot(top20_metabolites, aes(x = reorder(Metabolite, VIP_Score), y = VIP_Score)) +
    geom_point(aes(size = VIP_Score, color = VIP_Score), alpha = 0.85) +
    scale_size_continuous(range = c(4, 12), name = "VIP Score") +
    scale_color_gradient2(low = "#377EB8", mid = "#4DAF4A", high = "#E41A1C",
                          midpoint = median(top20_metabolites$VIP_Score),
                          name = "VIP Score") +
    geom_hline(yintercept = 1.0, linetype = "dashed", color = "darkred", linewidth = 1.5) +
    labs(
      title = "Top 20 Differential Metabolites by VIP Score",
      subtitle = "Bubble size and color represent VIP score magnitude",
      x = "Metabolites",
      y = "VIP Score",
      caption = "VIP > 1 indicates significant contribution to group separation"
    ) +
    my_theme +
    theme(axis.text.x = element_text(angle = 45, hjust = 1, size = 11, face = "bold")) +
    coord_flip()
  
  print(p_bubble1)
  dev.off()
  
  # 2. 分类气泡图
  pdf(file = file.path(output_dir, "10_Top20_Metabolites_Grouped_Bubble_Plot.pdf"), width = 14, height = 10)
  
  p_bubble2 <- ggplot(top20_metabolites, aes(x = reorder(Metabolite, VIP_Score), y = VIP_Score, color = Type)) +
    geom_point(aes(size = VIP_Score), alpha = 0.85) +
    scale_size_continuous(range = c(4, 12), name = "VIP Score") +
    scale_color_manual(values = c("Amino Acids & Derivatives" = "#E41A1C", 
                                  "Carnitines" = "#377EB8", 
                                  "Others" = "#4DAF4A")) +
    geom_hline(yintercept = 1.0, linetype = "dashed", color = "darkred", linewidth = 1.5) +
    labs(
      title = "Top 20 Differential Metabolites by VIP Score and Type",
      subtitle = "Color-coded by metabolite class",
      x = "Metabolites",
      y = "VIP Score",
      color = "Metabolite Type",
      caption = "VIP > 1 indicates significant contribution to group separation"
    ) +
    my_theme +
    theme(axis.text.x = element_text(angle = 45, hjust = 1, size = 11, face = "bold")) +
    coord_flip()
  
  print(p_bubble2)
  dev.off()
  
  # 保存整理后的数据
  write.table(top20_metabolites, file.path(output_dir, "Top20_Metabolites_Annotated.txt"), 
              sep = "\t", row.names = FALSE, quote = FALSE)
  
  cat("额外气泡图已保存\n")
}

cat("\n所有图形生成完成！\n")
