# Supplementary material for: A metabolomics study reveals potential plasma biomarkers for predicting post-infarction left ventricular remodeling: findings from the metabolights database
Source: Front Cardiovasc Med. 2025 Dec 17;12:1723330. doi: 10.3389/fcvm.2025.1723330 (PMC12754600; doi:10.3389/fcvm.2025.1723330)
Supplement: Supplementary file 1 [file Datasheet1.zip › Figure 3R.txt]

#引用包
library(limma)
library(pheatmap)
library(ggplot2)

VIPfilter=1           #VIP值的过滤条件
pvalueFilter=0.05    #pvalue过滤条件
logFCfilter=0        #logFC过滤阈值(logFC=2,差异倍数4倍;logFC=1,差异2倍;logFC=0.585,差异1.5倍)
expFile="newData.txt"     #表达数据文件
vipFile="vip.txt"          #VIP打分文件
setwd("C:\\Users\\39017\\Desktop\\infarction\\09.diff\\2")      #设置工作目录

#读取输入文件，并对输入文件整理
data=read.table(expFile,sep="\t",header=T,check.names=F, row.names=1,comment.char="", quote ="")
data=as.matrix(data)

#获取样品的分组信息
Type=gsub("(.+?)\\_(.+)", "\\2", colnames(data))
Type=factor(Type, levels=unique(Type))
conNum=table(Type)[1]
treatNum=table(Type)[2]

#差异分析
outTab=data.frame()
for(i in row.names(data)){
	metData=data.frame(expression=data[i,], Type=Type)
	tTest=t.test(expression ~ Type, data=metData)
	pvalue=tTest$p.value
	conMeans=mean(data[i,1:conNum])
	treatMeans=mean(data[i,(conNum+1):ncol(data)])
	logFC=log2(treatMeans)-log2(conMeans)
	conMed=median(data[i,1:conNum])
	treatMed=median(data[i,(conNum+1):ncol(data)])
	diffMed=treatMed-conMed
	if( ((logFC>0) & (diffMed>0)) | ((logFC<0) & (diffMed<0)) ){  
		outTab=rbind(outTab,cbind(metabolite=i,conMean=conMeans,treatMean=treatMeans,logFC=logFC,pvalue=pvalue))
	}
}
row.names(outTab)=outTab[,"metabolite"]

#读取vip文件
vipRT=read.table(vipFile, header=T, sep="\t", check.names=F, row.names=1, comment.char="", quote ="")
sameMet=intersect(row.names(outTab), row.names(vipRT))
outTab=cbind(outTab[sameMet,,drop=F], vipRT[sameMet,,drop=F])

#输出所有代谢物的差异情况
outTab=outTab[order(as.numeric(outTab$pvalue)),]
write.table(outTab,file="met.all.txt",sep="\t",row.names=F,quote=F)

#输出显著的差异代谢物
outDiff=outTab[( abs(as.numeric(as.vector(outTab$logFC)))>logFCfilter & as.numeric(as.vector(outTab$pvalue))<pvalueFilter),]
write.table(outDiff,file="met.diff.txt",sep="\t",row.names=F,quote=F)
write.table(outDiff,file="met.diff.xls",sep="\t",row.names=F,quote=F)

#绘制差异代谢物热图
metaboliteNum=20      #设置展示代谢物的数目
outDiff=outDiff[order(as.numeric(as.vector(outDiff$logFC))),]
diffmetaboliteName=as.vector(outDiff[,1])
diffLength=length(diffmetaboliteName)
hmmetabolite=c()
if(diffLength>(2*metaboliteNum)){
    hmmetabolite=diffmetaboliteName[c(1:metaboliteNum,(diffLength-metaboliteNum+1):diffLength)]
}else{
    hmmetabolite=diffmetaboliteName
}
hmExp=log2(data[hmmetabolite,]+1)
#准备热图注释文件
names(Type)=colnames(data)
Type=as.data.frame(Type)
#绘制图形
pdf(file="met.heatmap.pdf", width=9, height=6)
pheatmap(hmExp, 
         annotation_col=Type, 
         color = colorRampPalette(c(rep("blue",1), "white", rep("red",1)))(50),
         cluster_cols =F,
         show_colnames = F,
         show_rownames = T,
         scale="row",
         fontsize = 8,
         fontsize_row=6,
         fontsize_col=8)
dev.off()

#定义显著性
outTab$pvalue=as.numeric(outTab$pvalue)
outTab$logFC=as.numeric(outTab$logFC)
outTab$VIP=as.numeric(outTab$VIP)
outTab$logFC[outTab$logFC>10]=10
outTab$logFC[outTab$logFC< -10]=-10
Significant=ifelse((outTab$VIP>VIPfilter & outTab$pvalue<pvalueFilter & abs(outTab$logFC)>logFCfilter), ifelse(outTab$logFC>logFCfilter,"Up","Down"), "Not")
#绘制火山图
p = ggplot(outTab, aes(logFC, -log10(pvalue)))+
    xlim(-3,3)+ylim(0,8)+
    geom_point(aes(col=Significant,size=VIP), alpha=0.8)+
    scale_color_manual(values=c("#6BAED6FF","grey","#FD7446FF"))+
    labs(title = " ")+
	geom_hline(yintercept = -log10(fdrFilter), lty="dashed", lwd=0.6, color = 'grey') +
	geom_vline(xintercept = logFCfilter, lty="dashed", lwd=0.6, color = "grey") +
	geom_vline(xintercept = -logFCfilter, lty="dashed", lwd=0.6, color = "grey") +
    theme(plot.title = element_text(size = 16, hjust = 0.5, face = "bold"))
p=p+theme_bw()
#输出图形
pdf(file="met.vol.pdf", width=6, height=5)
print(p)
dev.off()
