# Supplementary material for: A metabolomics study reveals potential plasma biomarkers for predicting post-infarction left ventricular remodeling: findings from the metabolights database
Source: Front Cardiovasc Med. 2025 Dec 17;12:1723330. doi: 10.3389/fcvm.2025.1723330 (PMC12754600; doi:10.3389/fcvm.2025.1723330)
Supplement: Supplementary file 1 [file Datasheet1.zip › Figure 4R.txt]

#引用包
library(limma)
library(ggpubr)

expFile="newData.txt"        #代谢物的数据文件
metFile="met.diff.txt"       #差异代谢物的列表文件
setwd("C:\\Users\\39017\\Desktop\\infarction\\10.violin\\加大字体")     #设置工作目录


#读取代谢组数据文件
data=read.table(expFile, header=T, sep="\t", check.names=F, row.names=1, comment.char="", quote ="")

#读取代谢物列表文件, 提取差异代谢物的含量
metRT=read.table(metFile, header=T, sep="\t", check.names=F, row.names=1,comment.char="", quote ="")
sameMet=intersect(row.names(metRT), row.names(data))
data=t(data[sameMet,])
data=log2(data+1)

#获取样品的分组信息(对照组和实验组)
Type=gsub("(.*)\\_(.*)", "\\2", row.names(data))
data=cbind(as.data.frame(data), Type)

#设置比较组
group=levels(factor(data[,"Type"]))
comp=combn(group,2)
my_comparisons=list()
for(i in 1:ncol(comp)){my_comparisons[[i]]<-comp[,i]}

#对差异代谢物进行循环，绘制小提琴图
for(i in 1:(ncol(data)-1)){
  metName=colnames(data)[i]
  pvalue=as.numeric(metRT[metName,"pvalue"])
  Sig=ifelse(pvalue<0.001,"***",ifelse(pvalue<0.01,"**",ifelse(pvalue<0.05,"*","")))
  rt1=data[,c(metName,"Type")]
  colnames(rt1)=c("metabolite", "Type")
  
  # 计算合适的高度
  # 1. 获取数据的最大值
  data_max <- max(rt1$metabolite, na.rm = TRUE)
  data_min <- min(rt1$metabolite, na.rm = TRUE)
  
  # 2. 计算数据范围
  data_range <- data_max - data_min
  
  # 3. 设置连线高度：明显高于数据最大值
  # 如果数据范围小，使用固定增量；如果范围大，使用比例增量
  if(data_range < 1) {
    line_height <- data_max + 0.8  # 小范围数据，增加固定值
  } else if(data_range < 3) {
    line_height <- data_max + (data_range * 0.4)  # 中等范围，增加40%
  } else {
    line_height <- data_max + (data_range * 0.25)  # 大范围，增加25%
  }
  
  # 4. 确保y轴上限足够高
  y_upper_limit <- max(line_height, data_max) * 1.15
  
  # 绘制基础小提琴图
  violin <- ggviolin(rt1, x="Type", y="metabolite", fill="Type",
                     xlab="", ylab=metName,
                     legend="", legend.title="",
                     palette = c("#6BAED6FF","#FD7446FF"),
                     width=1, 
                     add = "boxplot", 
                     add.params = list(fill="white")) +
    ylim(data_min * 0.95, y_upper_limit)  # 设置y轴范围
  
  # 方法1：先尝试用stat_compare_means，但使用手动计算的高度
  # 如果这个方法不行，我们立即转到方法2
  
  # 计算x轴位置（假设只有两组）
  x_positions <- 1:2
  x_mid <- mean(x_positions)
  
  # 手动添加显著性线和星号（这是最可靠的方法）
  violin <- violin +
    # 水平线
    geom_segment(x = x_positions[1], xend = x_positions[2],
                 y = line_height, yend = line_height,
                 size = 1.2, color = "black") +
    # 左侧垂直线
    geom_segment(x = x_positions[1], xend = x_positions[1],
                 y = line_height - (line_height * 0.02), 
                 yend = line_height,
                 size = 1.2, color = "black") +
    # 右侧垂直线
    geom_segment(x = x_positions[2], xend = x_positions[2],
                 y = line_height - (line_height * 0.02), 
                 yend = line_height,
                 size = 1.2, color = "black") +
    # 显著性星号（放在连线上方一点）
    annotate("text", 
             x = x_mid, 
             y = line_height + (y_upper_limit - data_min) * 0.02,
             label = Sig, 
             size = 8,  # *号加大一倍
             vjust = 0)  # 垂直对齐
  
  # 添加坐标轴字体调整
  violin <- violin +
    theme(axis.title.x = element_text(size = 14),
          axis.title.y = element_text(size = 14),
          axis.text.x = element_text(size = 12),
          axis.text.y = element_text(size = 12),
          legend.position = "none")
  
  # 输出调试信息
  cat(sprintf("代谢物: %s, 数据范围: [%.2f, %.2f], 连线高度: %.2f\n", 
              metName, data_min, data_max, line_height))
  
  # 输出图形
  pdf(file=paste0("violin.",i,".pdf"), width=5, height=4.5)
  print(violin)
  dev.off()
  
  # 同时保存PNG格式（可选）
  png_file <- paste0("violin.",i,".png")
  png(png_file, width=1800, height=1600, res=300)
  print(violin)
  dev.off()
}
