# Supplementary material for: A metabolomics study reveals potential plasma biomarkers for predicting post-infarction left ventricular remodeling: findings from the metabolights database
Source: Front Cardiovasc Med. 2025 Dec 17;12:1723330. doi: 10.3389/fcvm.2025.1723330 (PMC12754600; doi:10.3389/fcvm.2025.1723330)
Supplement: Supplementary file 1 [file Datasheet1.zip › Figure 5R.txt]

library(pROC)                  #引用包
expFile="newData.txt"        #代谢物的表达数据文件
metFile="met.diff.txt"       #差异代谢物的列表文件
setwd("C:\\Users\\Administrator\\Desktop\\metabolome\\11.ROC")     #设置工作目录

#读取代谢物的表达数据文件
data=read.table(expFile, header=T, sep="\t", check.names=F, row.names=1, comment.char="", quote ="")

#读取代谢物列表文件, 提取差异代谢物的表达量
metRT=read.table(metFile, header=T, sep="\t", check.names=F, comment.char="", quote ="")
sameMet=intersect(as.vector(metRT[,1]), row.names(data))
rt=t(data[sameMet,])

#获取样品的分组信息(对照组和实验组)
Type=gsub("(.*)\\_(.*)", "\\2", row.names(rt))
y=ifelse(Type==unique(Type)[1], 0, 1)

#对差异代谢物进行循环，绘制ROC曲线
outTab=data.frame()
for(i in 1:ncol(rt)){
	#生成roc曲线对象
	metName=colnames(rt)[i]
	roc1 <- roc(y, as.numeric(rt[,metName]))
	ci1=ci.auc(roc1, method="bootstrap")
	ciVec=as.numeric(ci1)
	#绘制roc曲线
	pdf(file=paste0("ROC.",i,".pdf"), width=5, height=4.7)
	plot(roc1, 
	     lwd=2, col="#E6194B", main=metName,
	     print.auc=TRUE, legacy.axes = TRUE)
	text(0.39, 0.43, paste0("95% CI: ",sprintf("%.03f",ciVec[1]),"-",sprintf("%.03f",ciVec[3])), col="#E6194B")
	dev.off()
	outTab=rbind(outTab, cbind(Gene=metName, AUC=sprintf("%.03f",roc1$auc)))
}
#输出表格文件
write.table(file="ROC.result.xls", outTab, sep="\t", quote=F, row.names=F)
