# Supplementary material for: A metabolomics study reveals potential plasma biomarkers for predicting post-infarction left ventricular remodeling: findings from the metabolights database
Source: Front Cardiovasc Med. 2025 Dec 17;12:1723330. doi: 10.3389/fcvm.2025.1723330 (PMC12754600; doi:10.3389/fcvm.2025.1723330)
Supplement: Supplementary file 1 [file Datasheet1.zip › Figure 6R.txt]

#引用包
library("tibble")
library("dplyr")
library("clusterProfiler")
library("org.Hs.eg.db")
library("enrichplot")
library("ggplot2")
library("pathview")

pvalueFilter=0.05     #p值过滤条件
adjPvalFilter=1       #矫正后的p值过滤条件

#设置工作目录
setwd("C:\\Users\\Administrator\\Desktop\\metabolome\\13.metKEGG")

#读取差异分析的结果文件
diffRT=read.table("met.diff.txt", header=T, sep="\t", check.names=F, row.names=1, comment.char="", quote ="")

#读取KEGGid文件
idRT=read.csv("KEGGid.csv", header=T, sep=",", check.names=F, row.names=1)
sameMet=intersect(row.names(diffRT), row.names(idRT))
diffRT=cbind(diffRT[sameMet,,drop=F], KEGGid=idRT[sameMet,"KEGG"])
diffRT=na.omit(diffRT)
outData=rbind(id=colnames(diffRT), diffRT)
write.table(outData, file="diff.KEGGid.txt", sep="\t", quote=F, col.names=F)

#读取通路的参考文件
termRT=read.csv("KEGG.ref.csv", header=T, sep=",", check.names=F)
pathMet=termRT[,c(2,1)]
pathName=termRT[,c(2,3)]

#通路富集分析
diffMet=as.vector(diffRT[,"KEGGid"])
kk=enricher(diffMet,
	pvalueCutoff=1, qvalueCutoff=1,
	minGSSize = 5, maxGSSize = 500,
	TERM2GENE=pathMet, TERM2NAME = pathName)

#输出显著富集的结果
KEGG=as.data.frame(kk)
KEGG=KEGG[(KEGG$pvalue<pvalueFilter & KEGG$p.adjust<adjPvalFilter),]
write.table(KEGG[,-c(3,4)], file="met.KEGG.txt", sep="\t", quote=F, row.names = F)

#设置展示通路的数目
showNum = ifelse(nrow(KEGG)>30, 30, nrow(KEGG))
showKEGG = KEGG[1:showNum,]
showKEGG$pathway = factor(showKEGG$Description, levels = rev(showKEGG$Description))

#绘制柱状图
bar <- ggplot(data = showKEGG, aes(x = Count, y = pathway, fill = -log10(pvalue))) +
	geom_bar(stat = "identity", width = 0.75) +
	scale_fill_distiller(palette = "Spectral", direction = -1) +
	labs(x = "Metabolite count", y = "", title = "Enriched KEGG Pathways") +
	theme_bw()+ theme(plot.title = element_text(size = 12, hjust = 0.5, face = "bold"),
		 axis.title = element_text(size = 11), axis.text = element_text(size = 10),
          legend.title = element_text(size = 11), legend.text = element_text(size = 10))
#输出图形
pdf(file="barplot.pdf", width=7, height=5.5)
print(bar)
dev.off()

#绘制气泡图
showKEGG=showKEGG[order(showKEGG$Count),]
showKEGG$pathway = factor(showKEGG$pathway, levels = showKEGG$pathway)
bubble <- ggplot(data = showKEGG, aes(x = Count, y = pathway)) +
	geom_point(aes(size = Count, color = -log10(pvalue))) + 
	scale_color_distiller(palette = "Spectral", direction = -1) +
	labs(x = "Metabolite count", y = "", title = "Enriched KEGG Pathways", size = "Count") + 
	theme_bw()+ theme(plot.title = element_text(size = 12, hjust = 0.5, face = "bold"),
		axis.title = element_text(size = 11), axis.text = element_text(size = 10),
          legend.title = element_text(size = 11), legend.text = element_text(size = 10))
#输出图形
pdf(file="bubble.pdf", width=7, height=5.5)
print(bubble)
dev.off()


#选择一个显著富集的通路进行可视化
selectPath = "hsa05231"

#提取通路中代谢物的信息
metabolites = strsplit(KEGG[selectPath,"geneID"], "/")[[1]]
logFC = diffRT %>% filter(KEGGid %in% metabolites) %>%
		dplyr::select(KEGGid, logFC)  %>% deframe()

#绘制KEGG通路图
pv.out <- pathview(
	cpd.data = logFC,
	pathway.id = selectPath,
	species = "hsa",
	out.suffix = "pathview",
	kegg.native = TRUE,
	same.layer = FALSE,
	keys.align = "y")
