# Supplementary material for: A metabolomics study reveals potential plasma biomarkers for predicting post-infarction left ventricular remodeling: findings from the metabolights database
Source: Front Cardiovasc Med. 2025 Dec 17;12:1723330. doi: 10.3389/fcvm.2025.1723330 (PMC12754600; doi:10.3389/fcvm.2025.1723330)
Supplement: Supplementary file 1 [file Datasheet1.zip › R_normalization.txt]

#引用包
library(limma)
library(impute)

expFile="exp.txt"       #表达数据文件
conFile="s1.txt"        #对照组样品
treatFile="s2.txt"      #实验组样品
conName="infarction"        #对照组名称
treatName="infarction_VR"       #实验组名称
medianNorm="T"           #是对数据进行矫正
setwd("C:\\Users\\Administrator\\Desktop\\metabolome\\05.impute")     #设置工作目录

#读取代谢物的表达数据文件，并对输入文件整理
rt=read.table(expFile, header=T, sep="\t", check.names=F, comment.char="", quote ="")
rt=as.matrix(rt)
rownames(rt)=rt[,1]
exp=rt[,2:ncol(rt)]
dimnames=list(rownames(exp),colnames(exp))
rt=matrix(as.numeric(as.matrix(exp)),nrow=nrow(exp),dimnames=dimnames)

#删除空值超过50%的行
rt[rt==0] <- NA
rt2 <- rt[rowMeans(is.na(rt)) <= 0.5, ]

#数据补缺
mat=impute.knn(rt2)
data=mat$data
matrix0 <- order(rowMeans(data),decreasing = T)
expr_ordered=data[matrix0,]
keep=!duplicated(row.names(expr_ordered))
data2=expr_ordered[keep,]

#读取样品的信息文件(对照组和实验组)
sample1=read.table(conFile,sep="\t",header=F,check.names=F)
sample2=read.table(treatFile,sep="\t",header=F,check.names=F)
sampleName1=gsub("^ | $", "", as.vector(sample1[,1]))
sampleName2=gsub("^ | $", "", as.vector(sample2[,1]))
conData=data2[,sampleName1]
treatData=data2[,sampleName2]
data3=cbind(conData,treatData)
conNum=ncol(conData)
treatNum=ncol(treatData)
Type=c(rep(conName,conNum), rep(treatName,treatNum))

#对数据进行矫正
normalize_median <- function(x){
	x/median(x, na.rm = TRUE)
}
if(medianNorm=="T"){
	data3 <- apply(data3, 2, normalize_median)
}

#输出补缺后的表达量
colnames(data3)=gsub("_", "", colnames(data3))
outData=rbind(id=paste0(colnames(data3),"_",Type), data3)
write.table(outData, file="newData.txt", sep="\t", quote=F, col.names=F)
