# Supplementary material for: A metabolomics study reveals potential plasma biomarkers for predicting post-infarction left ventricular remodeling: findings from the metabolights database
Source: Front Cardiovasc Med. 2025 Dec 17;12:1723330. doi: 10.3389/fcvm.2025.1723330 (PMC12754600; doi:10.3389/fcvm.2025.1723330)
Supplement: Supplementary file 1 [file Datasheet1.zip › Supplement 1.txt]

id	AMI1_infarction	AMI2_infarction	AMI3_infarction	AMI4_infarction	AMI5_infarction	AMI6_infarction	AMI7_infarction	AMI8_infarction	AMI9_infarction	AMI10_infarction	AMI11_infarction	AMI12_infarction	AMI13_infarction	AMI14_infarction	AMI15_infarction	AMI16_infarction	AMI17_infarction	AMI18_infarction	AMI19_infarction	AMI20_infarction	AMI21_infarction	AMI22_infarction	AMI23_infarction	AMI24_infarction	AMI25_infarction	AMI26_infarction	AMI27_infarction	AMI28_infarction	AMI29_infarction	AMI30_infarction	AMI31_infarction	AMI32_infarction	AMI33_infarction	AMI34_infarction	AMI35_infarction	AMI36_infarction	AMI37_infarction	AMI38_infarction	AMI39_infarction	AMI40_infarction	AMI41_infarction	AMI42_infarction	AMI43_infarction	AMI44_infarction	AMI45_infarction	AMI46_infarction	AMI47_infarction	AMI48_infarction	AMI49_infarction
Alanine	450.3544	416.0276	327.5546	455.3431	377.0217	233.7148	654.2589	415.6896	377.0768	420.5719	371.5856	337.7983	431.8578	579.8794	356.9502	452.108	688.3023	414.3364	743.4295	492.9648	448.9104	227.1932	1299.639	403.3056	639.2925	503.0714	315.0432	314.8301	495.1183	220.3575	342.4772	360.2551	517.3647	322.1392	547.5637	808.8308	524.7945	435.7475	388.1738	565.6817	361.973	433.5918	525.485	481.0775	396.6896	355.5508	801.5274	662.5157	522.3614
Proline	456.3827	546.3563	258.507	451.1685	598.0456	313.864	474.3309	412.5519	431.7601	452.9633	460.3044	382.6017	500.5117	502.2271	366.5686	327.6632	554.0804	336.9633	571.0106	729.6258	418.8247	348.8181	687.1041	562.513	845.4683	215.3556	414.3293	493.6341	693.139	175.5833	385.7046	336.1388	423.7205	365.0954	437.2588	578.4826	616.6412	460.8233	475.0536	443.4853	405.8863	637.8162	549.7563	403.4079	462.0966	535.345	428.0665	732.2487	642.7445
Glutamic acid	101.4723	60.42752	78.53887	108.7198	74.84766	53.42807	185.8454	66.06904	59.89159	52.61745	66.38601	50.93252	117.6834	69.46653	86.73587	66.62862	96.79747	39.95948	59.95009	73.25574	128.0831	237.4647	262.4304	361.3447	318.3146	189.1293	302.4835	513.4122	276.864	148.7177	596.0387	377.0488	507.1579	246.1873	248.0362	399.3749	229.7731	225.5403	255.0619	278.166	372.8154	508.239	312.1834	332.3474	424.441	456.8798	511.5573	609.947	416.0866
Lysine	178.816	172.5033	128.5925	228.1054	207.7275	136.5073	331.7182	191.8515	194.4197	178.6538	154.2849	216.7195	209.6796	231.4742	197.7732	163.2608	195.0395	177.1552	302.2275	257.8886	156.848	113.1332	279.8603	163.8194	410.7223	201.6297	197.0138	248.1611	362.0731	67.09845	211.8279	175.3181	272.3508	161.075	242.2561	223.2257	211.1127	191.5166	210.855	246.6197	316.3006	245.1239	226.5285	198.4775	263.6617	313.6929	247.5444	198.003	335.1249
Glycine	227.1891	277.6907	149.8075	203.9879	207.9327	210.4401	195.789	138.1891	133.8891	257.3887	338.9873	138.2402	179.8564	229.9291	201.4268	202.2718	171.6851	146.469	246.4465	187.2537	125.1455	187.623	227.8326	194.6708	307.9285	309.2254	197.5678	164.3117	211.5365	71.27527	184.4215	205.9873	211.1382	144.8987	155.0126	279.9332	202.7596	157.7155	193.9769	258.7361	308.7021	177.2602	171.2948	170.8427	130.0661	197.2753	211.6464	188.4824	268.0122
Valine	216.7189	183.5824	236.4238	239.5347	134.0233	139.6722	200.193	184.1089	182.2118	124.467	141.425	139.0448	178.8184	238.1975	223.0198	141.3247	141.6853	257.8023	174.4349	115.0955	200.2506	136.3702	120.756	182.818	135.4217	159.2635	172.593	136.6955	157.0377	126.4053	154.9448	239.1384	176.0433	141.6584	220.5678	172.1307	176.0397	130.4364	160.5694	198.7976	135.5597	135.7193	175.844	135.6496	163.8527	109.5991	280.3636	119.0826	153.0565
Threonine	107.8449	142.9858	96.58128	131.4879	124.4275	75.48729	172.7191	76.49415	94.9418	152.8762	107.66	124.1717	159.2795	163.6232	145.8699	131.2081	122.627	93.51898	206.5637	151.9636	79.47605	96.07104	184.7536	157.6209	145.2653	90.9277	126.7657	151.2781	201.0767	40.13174	128.3248	84.87189	150.344	110.475	170.6097	168.3718	153.8802	131.4664	158.6651	162.0544	237.9818	182.1927	127.9708	122.7895	89.96526	150.0441	113.8843	137.7696	209.9627
Leucine	114.1889	127.8442	124.4859	144.0258	106.3555	94.60104	127.4519	110.236	114.598	88.73348	84.99023	103.4706	116.4479	141.4078	127.2542	89.40851	88.67962	156.1162	123.2844	93.4499	122.0001	88.49779	86.8558	118.134	99.45807	91.4197	95.24357	109.1598	135.784	74.34931	116.6912	136.775	116.7041	95.71204	141.1589	106.4881	126.1086	92.93953	120.0393	126.8769	105.3131	105.408	119.7314	105.3191	111.6069	90.87352	151.3862	86.37392	123.5412
Phenylalanine	88.48851	113.4644	98.94906	91.26344	82.05071	73.79998	84.99487	78.82709	87.31564	68.38525	84.39135	69.15013	78.7163	88.99388	74.1191	67.81145	73.89134	91.76566	85.31985	59.396	80.86025	54.63127	76.9129	77.44862	60.15591	91.39141	69.41938	63.61852	79.0279	48.24962	75.48526	85.62027	88.99722	123.1977	88.41377	86.76561	79.02104	67.05289	97.98962	87.75724	66.89998	66.80707	88.4707	73.23552	80.16796	51.68367	127.8217	95.74165	64.49028
Asymmetric dimethylarginine	79.06384	83.69092	53.04003	104.8632	72.69442	66.9668	79.02003	53.52516	60.1801	67.4215	86.15203	73.77469	56.58155	63.71817	74.82299	63.73525	42.39664	74.5081	170.3504	78.84487	34.94058	90.89499	82.9005	71.64349	298.7948	149.9695	77.59493	69.96958	75.7984	31.25981	69.0792	42.75585	109.1165	75.8472	80.72036	79.5749	86.37507	70.16523	97.58066	118.6817	95.92917	84.79257	69.35101	64.08664	79.56605	44.32749	54.90287	100.5944	76.32557
Isoleucine	79.93861	98.44952	85.10323	108.3513	79.12257	73.894	97.09668	75.1555	75.16875	68.27717	55.11953	79.26527	75.19124	103.0958	90.16026	62.47523	62.08805	99.80998	87.31817	70.78933	85.44398	59.37509	67.36939	79.163	76.13427	67.9739	62.48874	87.80499	86.85822	50.63052	88.74358	103.1326	99.49843	75.66622	115.7931	61.83644	97.67958	66.50015	96.03643	96.34433	74.45712	73.58556	87.39008	79.36709	82.07846	65.7527	105.1461	64.96359	95.24761
Tyrosine	68.89491	63.07062	71.23258	80.52427	72.56224	58.42957	102.8055	77.75533	72.83095	62.96089	39.83018	71.32203	95.87256	85.91944	71.53133	65.80073	84.3306	70.35531	92.96883	83.15547	63.17891	34.98632	88.34203	66.62656	60.03021	64.19187	46.01974	63.63335	72.64895	30.04219	80.44277	57.83066	75.47109	50.19563	101.9127	96.74542	88.54695	60.15985	90.61434	78.84946	67.55738	76.2578	58.63369	72.69892	65.7461	55.30343	67.28108	54.9614	96.9646
Histidine	47.95183	81.47368	33.34126	60.51203	100.1145	53.70639	69.77891	50.93994	61.30365	80.47856	60.19881	47.24668	65.41464	57.06444	49.30362	45.59105	58.14406	44.59108	68.17603	81.95186	38.72971	34.13903	66.8978	60.94516	58.75594	66.81411	39.12097	57.74417	117.8008	24.91628	40.69564	33.59649	46.28494	38.33668	50.47124	69.15067	63.23039	55.15831	65.36206	53.0205	95.82373	67.60515	60.08184	66.06876	51.94462	75.10835	53.01329	49.81896	66.44198
Ornithine	39.09577	60.71904	51.63348	57.52704	41.23395	26.84163	65.4198	24.27728	36.66451	56.24376	75.09247	43.53864	105.2662	106.8211	65.28686	56.04984	70.65626	31.57098	78.5114	32.89129	64.23384	27.84551	58.91811	49.93084	146.7754	52.34118	56.01063	75.28881	53.27037	20.58808	88.71095	70.879	53.66934	61.37442	61.73437	62.72179	74.17862	37.20761	30.14253	69.10491	59.69855	60.4178	49.96194	45.70616	47.4512	78.90031	53.49554	97.75487	80.39979
Tryptophan	51.80547	53.01094	67.34335	58.41762	35.04795	66.71522	53.31859	61.27291	80.1778	63.52358	29.05468	44.15584	58.04123	51.67748	52.04761	37.30238	70.55031	45.88081	61.10363	63.38847	57.32424	35.74247	41.2719	36.03499	52.40148	36.97754	46.31036	76.39529	55.63174	53.10142	67.83417	56.95287	44.9048	44.89918	71.66704	76.47352	48.51976	51.78981	46.2941	41.56331	75.12997	49.3437	52.84418	57.05117	53.46575	50.16188	38.19469	42.08554	63.47158
C0 carnitine	38.67638	54.4916	57.80673	45.18425	68.33415	58.70551	70.6941	69.82525	49.1519	36.72994	44.56088	72.53524	56.27112	65.10206	56.76351	52.85724	48.02272	78.10757	90.62958	73.84999	41.11579	31.76203	39.66284	40.03735	28.23369	89.59719	45.65782	74.5626	41.62253	27.91352	36.98787	46.17632	39.20181	31.21741	41.70889	71.49922	61.46042	62.1234	76.61342	49.15102	68.47292	51.69923	44.39217	89.98011	50.10864	58.63911	35.899	55.10627	55.25923
Serine	49.40213	51.86921	32.3571	50.28809	30.48221	40.33244	42.91669	26.95651	33.16593	79.28046	50.07164	32.34398	46.98349	68.51072	63.13858	41.22006	35.71045	40.89339	71.85377	28.98194	33.78278	55.89984	71.94567	47.9456	82.68425	65.25087	38.80328	61.55011	50.31681	24.37035	40.73	42.34918	56.21287	54.40016	62.97401	58.08174	52.38339	40.90214	42.25911	64.97006	60.658	39.58646	41.65655	35.64361	43.36216	46.8908	58.60751	40.0407	45.75172
Aspartic acid	23.23692	7.639637	15.26545	16.66505	9.573728	10.28115	19.6937	19.3048	23.25324	29.63377	22.37495	11.95887	27.5157	21.72355	22.20763	11.0746	20.54579	16.54688	27.58472	11.26269	15.82729	36.57699	15.50678	25.76636	48.70405	41.64959	31.52278	66.89643	12.36049	11.49601	27.60112	45.70499	27.75274	21.46198	27.66826	18.28404	30.93551	24.85858	55.03236	32.68942	39.66364	36.86433	22.62493	46.43175	22.22273	54.15807	26.74572	48.29588	50.36177
Methionine	25.08813	28.68028	25.15394	39.2267	29.83864	23.46422	41.14128	24.37435	25.38484	25.26635	21.56497	24.5586	29.28224	38.32759	28.30562	24.56745	29.40427	30.1078	52.43479	35.41321	23.41735	9.112879	38.29696	10.08654	37.20951	23.96269	12.79144	15.60073	13.59025	7.442822	16.79562	12.18107	23.75269	15.62894	26.70851	27.85377	22.38743	14.97082	29.59309	25.01806	20.22505	15.69672	20.84538	19.69386	17.52424	12.35165	20.47142	11.46776	10.96471
Citrulline	15.11882	28.93411	44.76943	22.26696	30.93522	19.37307	20.24092	16.05589	17.80237	30.4202	32.68332	23.09838	26.37114	35.87129	21.47676	20.40094	16.48077	14.6404	26.21068	23.71031	20.92914	22.28585	19.04853	23.96663	30.28406	19.66958	16.06316	23.98128	24.58297	7.43735	21.23744	20.44146	13.92722	20.54627	21.45916	23.144	32.68234	19.89981	22.49252	25.21993	27.78761	21.60623	14.48136	14.6501	14.43782	18.40784	6.871616	27.81553	22.65718
C2 carnitine	5.310907	18.35892	9.348095	11.51517	33.56467	20.6005	12.05092	21.7421	16.44743	18.08164	8.026552	22.57422	17.08934	18.34622	24.11465	14.24843	20.89674	16.70292	12.40274	29.78534	15.11532	11.59274	13.19476	9.36536	8.727944	9.218995	3.809487	18.10828	9.860683	8.73825	8.427836	12.11813	13.77771	15.81908	6.671329	11.4106	11.20778	21.51276	17.56662	9.948895	22.93034	11.16817	9.416742	33.45099	9.699254	20.69407	10.97199	18.95588	22.44773
Indol-3-Acetic acid	1.608384	1.222344	1.413117	8.510336	1.560242	1.634702	1.52088	5.090805	3.3696	3.09109	3.096477	2.639043	0.5888257	3.564251	2.856886	0.6293416	2.527751	1.284908	3.683207	2.671352	4.111228	1.127667	2.19311	0.8757075	3.143068	1.085714	1.909314	2.647934	2.047196	0.9290642	2.038254	2.589854	2.581928	1.479442	1.588354	2.107191	2.383044	1.103982	1.001563	2.048075	1.448025	1.93556	1.000099	2.07703	1.063873	2.282692	2.458798	0.5990392	2.214553
symmetric dimethylarginine	0.371118	1.636169	1.206908	1.756382	1.637546	1.022421	1.196069	0.9828975	1.110737	0.928244	1.362236	1.729199	0.8928758	1.812322	1.026652	1.114228	1.148892	2.729318	1.853914	1.756968	1.804183	0.8550454	1.327723	1.253139	1.467486	0.680443	0.8879969	1.166093	1.693394	0.5267317	1.451815	1.90826	1.155143	1.03864	1.000162	1.572837	1.83046	1.945509	1.728913	1.761285	1.69819	1.233134	2.005524	1.797761	1.311629	1.52647	1.149484	1.927037	1.569418
C3 carnitine	0.4784927	0.996723	0.776917	0.6566933	1.158645	0.9318055	1.249312	1.770607	0.8234859	0.8925625	0.8969321	2.175863	1.180406	1.079053	0.5152383	0.7590613	1.124079	0.5743659	1.343301	1.843045	1.057253	0.2400657	1.068446	0.4736231	1.03749	0.6749343	0.5499902	1.4336	0.9966377	0.5955961	0.8273827	0.475004	0.395647	0.4995911	0.9899109	0.8625219	1.864633	1.151469	1.011784	0.7172437	1.415806	1.156056	0.8865312	1.335735	0.5905735	2.344633	0.7121566	1.101442	1.771367
Arginine	0.4114648	1.208169	0.6683287	1.060284	0.9264307	0.66955	1.05205	0.8140935	0.7928598	0.7764687	1.020678	0.9716613	1.090729	1.017598	0.7972383	0.8840767	1.05408	0.9487888	1.421629	0.9287218	1.081256	0.7745222	1.508235	0.9239598	1.81421	0.4639326	0.8054675	0.9547208	1.142407	0.4678094	0.7033615	1.007234	0.9675452	0.7586284	0.6757264	1.119435	1.212757	1.20946	0.9012644	1.429531	0.9993942	0.9750636	1.115021	0.927773	0.8209571	1.051623	0.7799141	1.241212	1.456448
Kynurenine	0.7227644	0.8903164	1.069257	0.7960419	0.4523305	0.7498478	1.019301	0.7651719	0.8866925	0.5006722	0.5984182	0.7542658	0.7835016	0.8479186	0.6965062	0.7249685	0.7022457	0.9977804	0.6561148	1.068728	1.370234	0.4425172	1.05348	0.4600289	0.7587331	0.7233647	0.5664077	0.7817252	0.7951382	0.7834755	1.317488	1.110122	0.6710366	0.7357506	0.8683246	1.119864	0.8371032	0.8388731	0.6611417	0.8033287	0.8941459	0.7329873	0.7809512	0.7964787	0.6346368	0.8221119	0.6267628	0.8684435	1.059924
3-OHKynurenine	0.6470968	0.7584391	0.9148553	0.814392	0.6678053	0.5281694	0.7024025	0.6694121	0.8780852	0.6525009	0.7537662	0.9001153	0.7107069	1.027213	0.4542309	0.680966	0.9683576	1.01908	0.607691	0.7773488	1.969486	0.4561574	0.8315897	0.6113201	0.5535748	0.5286402	0.3714512	0.6543759	0.5244067	0.7785767	1.325805	1.243622	0.2563952	0.2730485	0.5198575	1.169874	0.469315	1.035585	0.6138066	3.338883	0.709365	0.582944	0.7466265	1.217897	0.4013467	0.3555049	0.3375688	0.9465128	1.893752
Indole-3-Lactic acid	0.4178512	0.8338596	1.241556	0.9930798	0.5595647	0.5253921	0.8522089	0.8610398	0.7162951	0.3320818	0.5739677	0.7912115	0.4643224	0.6526598	0.4748847	0.5495831	0.7053226	0.6393397	0.5812441	0.8194493	1.67727	0.3702947	0.6101757	0.7965534	0.6160123	0.4926504	0.7539242	0.7724071	1.826401	0.7600869	1.196884	0.877489	0.4011977	0.6113114	1.1233	0.8711732	0.5712551	0.6001547	0.7424937	0.7014167	0.6495943	0.6967075	0.7860813	0.7564738	0.9023715	0.4411781	0.7442478	0.7441622	0.9222116
Quinolinic acid	0.2742419	0.3152141	0.3182965	0.3094679	0.2053012	0.1976226	0.3127495	0.2048162	0.459627	0.1682285	0.2574776	0.5101748	0.3344496	0.2807969	0.26477	0.2910485	0.450011	0.5554119	0.2031546	0.3279488	1.170897	0.2068026	0.5012378	0.2264848	0.2894277	0.2540224	0.1936061	0.7334121	0.2859738	0.342582	0.4909812	0.5286702	0.2584328	0.1772447	0.2674952	0.3341843	0.4455015	0.2776227	0.2446814	0.3860892	0.3733406	0.1518796	0.3515054	0.3569386	0.1628126	0.469377	0.3536629	0.3375767	0.3601808
Indol-3-Propionic acid	0.3375822	0.3088954	0.1653295	0.190514	0.07618997	0.236266	0.1143415	0.5452463	0.1914819	0.2244996	0.7252965	0.6222514	0.03651832	0.2229859	0.06129879	0.1216911	0.1903882	1.171632	0.8452105	0.2177909	0.5569668	0.5012657	0.5825331	0.1420218	0.7478985	0.1796543	0.494845	0.1389733	0.1202821	0.06613407	0.02896393	0.1727931	3.849557	0.2731636	0.4105004	0.2671368	0.1077865	0.314567	0.2263145	0.6398425	0.7867476	0.2071181	0.2941211	0.1440189	0.2601183	0.5536926	1.35524	1.354533	0.2709135
Serotonin	0.09893775	0.3056824	0.2502263	2.915586	0.04764178	0.02552129	0.02640311	0.04026794	0.07443717	0.01306136	0.06304343	0.05078022	0.6500559	0.1874199	0.1409971	0.404979	0.2962939	0.06202113	0.167111	0.2467967	0.08307231	0.2109614	0.06847423	0.1409736	0.1762377	0.5740006	0.3356514	1.452226	0.1352504	0.02419298	0.05823143	0.2228081	0.1166729	0.05968164	0.06375166	0.2888512	0.01090842	0.006941318	0.01286357	0.2494451	0.09438719	0.05363927	0.04414623	0.02553694	0.2528447	0.6657227	1.07187	0.9745989	0.02600169
C18-1 carnitine	0.06661872	0.2922279	0.1171135	0.310825	0.4952516	0.2468389	0.1591893	0.1631518	0.1728116	0.2185941	0.1236387	0.2117073	0.3359507	0.3101093	0.2126201	0.2906359	0.412194	0.230016	0.1504197	0.3576447	0.3105071	0.2400318	0.3169927	0.2863421	0.1903103	0.2097125	0.1559392	0.3893359	0.2785117	0.1372532	0.1893917	0.1796268	0.1986945	0.231437	0.1313128	0.109065	0.2067198	0.3614808	0.2764537	0.1359194	0.2351384	0.2017801	0.201977	0.6213518	0.2300489	0.2599717	0.1804827	0.383411	0.3295158
C16 carnitine	0.06956791	0.3043576	0.1037905	0.2854736	0.3907024	0.1957608	0.1790639	0.1591801	0.1719104	0.1894406	0.1195222	0.1970656	0.2674072	0.2092726	0.192073	0.2040939	0.326989	0.1722324	0.1371924	0.3972397	0.2586148	0.2013816	0.2538824	0.2163575	0.1678034	0.1594289	0.1448337	0.3734137	0.2226415	0.1199311	0.1895183	0.1444514	0.1228892	0.1954301	0.1272452	0.1099644	0.1828776	0.3127726	0.2760939	0.1535314	0.2056134	0.2214752	0.169942	0.4352594	0.1952899	0.3128125	0.2248639	0.3584114	0.372478
C10 carnitine	0.07191955	0.2917527	0.1452074	0.3349174	0.2739822	0.1613433	0.1694292	0.2266343	0.1062919	0.1219374	0.1827413	0.1913366	0.110805	0.1636676	0.1485302	0.2767999	0.3375784	0.5149502	0.09418491	0.3145398	0.2336773	0.1600274	0.1502644	0.1474074	0.05823654	0.1353441	0.05804593	0.2052013	0.2256515	0.06460566	0.3562395	0.4661408	0.09562352	0.2703997	0.3374095	0.1209846	0.09467005	0.5308607	0.4857641	0.1139361	0.1894422	0.09137255	0.1224267	0.3969137	0.1181677	0.08157845	0.09563718	0.1883808	0.3740596
C8 carnitine	0.04806141	0.2272801	0.07777481	0.2187799	0.3023381	0.1135627	0.1525118	0.2467209	0.08850945	0.1201641	0.1425585	0.1866752	0.1055913	0.100892	0.1052522	0.1924139	0.2931446	0.2609753	0.08100591	0.4405701	0.1575889	0.1134264	0.1862945	0.1146594	0.07329535	0.1450178	0.0395453	0.1796378	0.2797175	0.07507187	0.3569767	0.3608255	0.1438118	0.3115134	0.2555066	0.118594	0.08721813	0.5565075	0.4907647	0.08521929	0.2884628	0.1501468	0.1157187	0.4289192	0.1372261	0.1662508	0.07233905	0.2332389	0.541686
Indol-3-Carboxaldehyde	0.1737238	0.1512424	0.2345885	0.2167484	0.108576	0.169305	0.2432506	0.204302	0.2466859	0.1850279	0.1119264	0.1381701	0.1697319	0.1674832	0.2077409	0.1543481	0.1935586	0.1623843	0.2105616	0.1984528	0.1888373	0.09121743	0.1808674	0.1912201	0.1756619	0.2166894	0.128412	0.184093	0.2383171	0.1909994	0.2169395	0.1628273	0.1615146	0.130236	0.3518969	0.2237857	0.1852913	0.1919742	0.2385963	0.199132	0.1650612	0.1494665	0.1560149	0.2007629	0.2641934	0.1938406	0.1448148	0.1336265	0.2493225
Indol-3-Acrylic acid	0.1843817	0.1674335	0.2190167	0.1988156	0.1215964	0.1610581	0.2247555	0.1784027	0.2050089	0.1693437	0.1160685	0.1407263	0.1631919	0.1796875	0.2001656	0.1587701	0.1771755	0.1649098	0.2203967	0.211002	0.1868455	0.1130988	0.171098	0.3018869	0.1774699	0.2276371	0.1445418	0.2073318	0.2102647	0.1889376	0.2352852	0.1763484	0.1613566	0.1365202	0.2936619	0.209015	0.179165	0.1792897	0.2091175	0.1885641	0.159354	0.1425373	0.1660901	0.1966649	0.2436195	0.1811158	0.1576845	0.1433194	0.2500238
C5 carnitine	0.1621391	0.287722	0.2498333	0.2536393	0.1325201	0.07685386	0.1347068	0.2267424	0.1780112	0.06172406	0.1887398	0.5163281	0.2322823	0.1293455	0.1941004	0.2237203	0.3011898	0.07948207	0.1447379	0.2172489	0.2375183	0.01799625	0.1876765	0.126632	0.08773143	0.08845474	0.0979415	0.1156568	0.08939335	0.1048682	0.09027354	0.09640855	0.04977458	0.04586253	0.2164182	0.1693412	0.2342946	0.1912901	0.1816997	0.05003247	0.1107465	0.3052288	0.07428353	0.1452598	0.09343855	0.1422482	0.1885975	0.05730419	0.7669289
C5-DC carnitine	0.0637914	0.1472023	0.2203652	0.117104	0.192301	0.1028422	0.07254766	0.1124483	0.2008419	0.1108314	0.1466731	0.3184152	0.1104852	0.1304534	0.1030858	0.1706101	0.1197031	0.2190525	0.1292184	0.3635071	0.1249685	0.1193254	0.1236677	0.1477273	0.08621262	0.07695201	0.1425551	0.2414768	0.1806693	0.06768612	0.253534	0.1558604	0.1015973	0.1845966	0.1713272	0.1242294	0.1870296	0.2727382	0.4468998	0.1628991	0.2027949	0.2257262	0.2367536	0.3035118	0.1135143	0.3404845	0.06474065	0.1885606	0.2170974
C4 carnitine	0.05490421	0.4338981	0.1295718	0.07767734	0.1563962	0.1546401	0.2385789	0.6489435	0.2770696	0.09860959	0.1560508	0.1931479	0.1248186	0.1058431	0.08766262	0.133466	0.1659701	0.1193613	0.09701208	0.4388898	0.2404923	0.01504208	0.05076639	0.04254723	0.02500665	0.07234602	0.006683364	0.3149937	0.09911887	0.03902366	0.0498746	0.1052277	0.03851162	0.3052529	0.0262299	0.04034466	0.05122019	0.3705293	0.02617512	0.06858934	0.291376	0.0511663	0.0503755	0.3228705	0.09644012	0.1246529	0.1533289	0.1945021	0.09786354
C10-1 carnitine	0.06928564	0.1547463	0.0870696	0.2211758	0.2039435	0.108536	0.2106354	0.3139709	0.0802339	0.111026	0.1675523	0.1465955	0.1706119	0.09651444	0.0949308	0.1334123	0.2365084	0.1686389	0.08892324	0.1900726	0.1937424	0.08841158	0.1220606	0.1147414	0.04252551	0.1256756	0.04184401	0.1169699	0.1721286	0.05781305	0.2488859	0.3365736	0.1193488	0.1679722	0.1773951	0.158238	0.06761842	0.1980668	0.3150217	0.0888217	0.2476427	0.1223124	0.1339199	0.1979315	0.1255239	0.06492546	0.09633482	0.190587	0.2804692
C18-2 carnitine	0.04475363	0.1299108	0.04766046	0.1985488	0.2542863	0.1034882	0.119846	0.1528205	0.08564748	0.1183491	0.1010073	0.1401364	0.2921794	0.1160082	0.07996846	0.1334178	0.2347309	0.0781789	0.1155334	0.1765476	0.1818466	0.100418	0.2017635	0.1916478	0.1297304	0.0928304	0.1103219	0.2168984	0.2095825	0.1006792	0.1149534	0.1101527	0.1489951	0.1368727	0.08112741	0.1073333	0.1001167	0.1497398	0.1888457	0.07006437	0.2334188	0.1604404	0.1260827	0.2128818	0.1613806	0.1294027	0.1085744	0.2457325	0.2091827
Asparagine	0.213279	0.1854327	0.128678	0.2554539	0.147152	0.1181934	0.2071594	0.1265471	0.1430575	0.1497802	0.1449305	0.1029989	0.1894221	0.2342421	0.2882979	0.1792838	0.1612101	0.1553386	0.2627343	0.2069783	0.128082	0.08794539	0.1730574	0.1082119	0.1794203	0.1036593	0.1064849	0.1125217	0.108019	0.06987716	0.1334899	0.07435252	0.1571383	0.1036689	0.1117099	0.1450971	0.1338715	0.1033342	0.1198048	0.1427579	0.1616371	0.1072813	0.2611896	0.1145245	0.06619324	0.08309163	0.06077107	0.06910301	0.09083388
C14-1 carnitine	0.02550658	0.1408599	0.07043283	0.1478688	0.3306272	0.1235854	0.06969049	0.09201398	0.08023063	0.07066385	0.06841225	0.1316697	0.07824926	0.08034922	0.0914439	0.1407709	0.1676147	0.1563809	0.06233445	0.3721167	0.1282002	0.0691448	0.2160142	0.102143	0.05849434	0.08199288	0.02639767	0.3717424	0.1487759	0.0645626	0.18059	0.1050136	0.08396249	0.2129506	0.09421416	0.04619937	0.07542424	0.2164897	0.2793692	0.06608093	0.1472773	0.06306979	0.083883	0.4472665	0.08197971	0.1270324	0.07274071	0.2460404	0.2337973
C12-1 carnitine	0.02099967	0.1199581	0.06996504	0.1098619	0.2430058	0.08021801	0.06449492	0.1137899	0.05867922	0.05020233	0.06964759	0.1246459	0.0768451	0.07464947	0.0644874	0.1390003	0.1505102	0.1371927	0.04776698	0.4705261	0.1130203	0.05493087	0.1664383	0.06836711	0.04676997	0.07582634	0.01726441	0.1907883	0.1266287	0.04168808	0.1910865	0.1240937	0.0689572	0.1663294	0.09544538	0.05859371	0.0675042	0.2107796	0.229498	0.05776169	0.1849756	0.07398361	0.06852667	0.4986347	0.06392753	0.11545	0.04606275	0.2351094	0.2770311
C18 carnitine	0.03975377	0.154793	0.03185982	0.1385961	0.1633298	0.06092031	0.06162311	0.06067334	0.07382945	0.1291237	0.06287642	0.05100386	0.08587842	0.08462224	0.06775785	0.07661539	0.1547176	0.06593923	0.06774627	0.1453737	0.1240763	0.1110104	0.1089452	0.1091814	0.07006566	0.0566129	0.07831531	0.2846054	0.1295221	0.05190479	0.06776588	0.07017789	0.04381701	0.08750244	0.0388092	0.04298202	0.07197443	0.1544783	0.09390496	0.06494817	0.07933034	0.0913469	0.05363982	0.152599	0.09913011	0.1442183	0.08884937	0.1607316	0.1381892
C6 carnitine	0.02243109	0.07908106	0.04279314	0.06672862	0.1548081	0.08068867	0.06915662	0.1045191	0.05366442	0.05997745	0.03927006	0.1229284	0.05378934	0.04975614	0.07119246	0.06944705	0.1181597	0.1031115	0.03791928	0.1497506	0.09211446	0.03201277	0.03969647	0.02170022	0.02281427	0.04863315	0.01465301	0.08689154	0.08940627	0.03967985	0.07799009	0.106682	0.06482333	0.05776787	0.05836015	0.05186486	0.04559467	0.2095241	0.158247	0.02666121	0.09995399	0.04253442	0.04209128	0.1943025	0.04962362	0.1414075	0.04512502	0.07830374	0.1996835
C14-2 carnitine	0.01473549	0.05319521	0.02918515	0.09420739	0.182164	0.04896859	0.06029802	0.0923323	0.02946445	0.04108364	0.05220681	0.07897174	0.06540145	0.03040688	0.03532093	0.06185944	0.08936984	0.06293051	0.03718679	0.2090491	0.07400117	0.03192759	0.1073315	0.06215254	0.02893689	0.03561254	0.01188697	0.1463281	0.09355801	0.03215429	0.1231162	0.07700383	0.06872869	0.1163674	0.06529425	0.04462928	0.02720008	0.1054297	0.1911688	0.03480905	0.1405626	0.04411326	0.05384871	0.1574545	0.06048286	0.07331271	0.04934749	0.1453713	0.1917657
C12 carnitine	0.02163264	0.08933517	0.04773774	0.07366187	0.1026988	0.04539575	0.03856969	0.0462656	0.03611717	0.03029978	0.05581627	0.05696816	0.03352795	0.05323803	0.04509108	0.06843457	0.08820056	0.1296181	0.02441657	0.1277586	0.08169731	0.03489823	0.07550504	0.04566889	0.01910953	0.03439154	0.01663034	0.1059465	0.05952216	0.01858811	0.09183393	0.0839249	0.0228886	0.09262589	0.07738086	0.02891276	0.0295933	0.1102554	0.1067564	0.04084191	0.04470655	0.02297855	0.03193252	0.124899	0.03039479	0.02756934	0.03877075	0.06773204	0.09293347
C16-1 carnitine	0.01055713	0.06056428	0.02637738	0.04748798	0.0954168	0.05389202	0.02641376	0.02732683	0.03291956	0.03855594	0.02022634	0.0503139	0.05230661	0.04982072	0.03888169	0.05803096	0.08717308	0.04583758	0.0264874	0.1107533	0.05393436	0.03572695	0.08721031	0.04534133	0.03033535	0.04460616	0.01615089	0.106231	0.06342762	0.02923735	0.04621725	0.03420706	0.03693585	0.05744547	0.03513796	0.02497509	0.03822469	0.09369823	0.07939058	0.02310807	0.05758106	0.02869698	0.03426985	0.1414397	0.03327664	0.05487372	0.03315288	0.0987313	0.06380685
Kynurenic Acid	0.03064231	0.04842397	0.04133108	0.04604026	0.051651	0.03281511	0.03998104	0.03027642	0.03860572	0.02225527	0.03408167	0.0500156	0.04163962	0.03937717	0.03165898	0.03056578	0.06503269	0.0509822	0.03934526	0.05625719	0.08436935	0.03846347	0.07846759	0.05172451	0.05608685	0.04657268	0.0204158	0.04478843	0.04851653	0.04640402	0.06547838	0.04981673	0.0461285	0.05559543	0.08481529	0.04837006	0.03668829	0.03365621	0.03642698	0.05184941	0.0550777	0.03613834	0.04803027	0.03852665	0.05616655	0.0346597	0.03865606	0.04072879	0.04465258
HIAA	0.02494616	0.04520559	0.04751483	0.05354332	0.04280195	0.05359879	0.06031601	0.04532578	0.03740974	0.04355207	0.0781755	0.09794565	0.02205224	0.03745803	0.03602229	0.02891557	0.05168681	0.05660098	0.03233368	0.0491035	0.1066313	0.0261326	0.04087951	0.03265975	0.05442596	0.04637725	0.02552966	0.04970652	0.04829213	0.03715668	0.04648033	0.05516262	0.03143592	0.02640623	0.04079421	0.05320367	0.05652178	0.04941733	0.03186748	0.05268501	0.04639189	0.03643662	0.05318978	0.04437024	0.02209065	0.04543795	0.05028531	0.04574657	0.05343274
C14 carnitine	0.01192891	0.06686404	0.02268826	0.03401453	0.07104497	0.03789325	0.02722585	0.02414406	0.02695818	0.0329486	0.02523498	0.03711416	0.0307701	0.02648235	0.03110094	0.03150446	0.06072013	0.03560964	0.01875779	0.1047517	0.05379617	0.02867635	0.05837771	0.0281319	0.0226634	0.02500823	0.0166099	0.08866736	0.05501221	0.02014315	0.05134197	0.02911566	0.01845647	0.04436511	0.0335873	0.01934208	0.03119735	0.07428661	0.06507359	0.02870255	0.03624848	0.02531414	0.02406263	0.08755571	0.02457557	0.05071082	0.03960448	0.06243408	0.06590884
Anthranilic acid	0.007531755	0.00780181	0.004988048	0.00547322	0.00764119	0.004691237	0.007947165	0.006818977	0.007781151	0.003290247	0.005934297	0.009848949	0.009391329	0.009820307	0.007749441	0.009358851	0.009543501	0.0130332	0.004749432	0.01039905	0.01283045	0.02507816	0.009057934	0.01332879	0.01309069	0.009881511	0.0195777	0.05083778	0.04525515	0.02948282	0.05031407	0.04431754	0.04113952	0.01151667	0.04215915	0.03485855	0.02417603	0.06639386	0.01367334	0.01600784	0.01286722	0.03451487	0.01985941	0.01444763	0.01904755	0.09031791	0.03016271	0.03472679	0.03436085
3-OHAnthranilic acid	0.01277697	0.01752506	0.0165024	0.02964987	0.01296039	0.0184345	0.02767529	0.01299804	0.01807128	0.01170654	0.01065485	0.01961987	0.02691401	0.02045159	0.01437268	0.01579089	0.0198878	0.0173451	0.02084726	0.02590616	0.02634681	0.019204	0.006395736	0.02872446	0.0410567	0.005344342	0.01593591	0.04214229	0.04920882	0.03394743	0.02495288	0.02508373	0.004973923	0.006346508	0.005644271	0.01973003	0.006119255	0.02876015	0.05618985	0.05137997	0.03839121	0.05561935	0.02395194	0.05394743	0.01417145	0.009731423	0.02015131	0.09375194	0.05702717
C8-1 carnitine	0.006516644	0.02441477	0.009097903	0.007287322	0.03486101	0.02091044	0.01977889	0.03979182	0.01287684	0.02015274	0.01134355	0.01761441	0.0234634	0.01574612	0.01163644	0.006538102	0.02104538	0.008088785	0.00853491	0.0201832	0.01140371	0.01333082	0.02568128	0.007010907	0.0223658	0.04121374	0.007001348	0.01343199	0.02637281	0.009343275	0.04992306	0.02947123	0.01405166	0.01444438	0.01347944	0.01963468	0.008474335	0.02303456	0.01262646	0.006632848	0.01912494	0.03500197	0.03563003	0.03076865	0.0304617	0.08042261	0.007945902	0.0771743	0.02533946
Indol-3-Butyric acid	0.05572706	0.009049274	0.01165015	0.01083307	0.01995289	0.007775736	0.01587272	0.01515269	0.01427898	0.01041483	0.03995093	0.01366934	0.006291528	0.005018496	0.01086428	0.01214727	0.03181818	0.006101055	0.02331299	0.006160091	0.03182934	0.006900873	0.01766735	0.02049291	0.02922403	0.008350885	0.008361882	0.01446299	0.01088917	0.004622252	0.008529384	0.01071109	0.02514906	0.00826558	0.01530235	0.01962415	0.02654423	0.01269574	0.007640037	0.01559838	0.04727601	0.1132237	0.007722795	0.0101362	0.008053031	0.008532591	0.0236315	0.0120983	0.08632341
C5-1 carnitine	0.0051147	0.02599891	0.01784902	0.01137396	0.01275169	0.0107755	0.01286395	0.01482623	0.01472411	0.007757	0.00861563	0.03591252	0.01117765	0.01195184	0.01229308	0.01938196	0.01751353	0.01253439	0.02199366	0.03400426	0.01535836	0.01147853	0.02128908	0.01452005	0.009184474	0.003892979	0.008141949	0.01917162	0.02159964	0.01201573	0.01065702	0.01046238	0.009041524	0.0165565	0.01207931	0.01061089	0.01798515	0.01503185	0.01765398	0.01123901	0.02118977	0.01720577	0.01230222	0.01019226	0.009497733	0.02329015	0.009420195	0.009332635	0.01536611
C5-OH carnitine	0.00537426	0.009433227	0.009631603	0.02713996	0.02250189	0.007373574	0.01033734	0.009342687	0.008876428	0.00553068	0.008718803	0.02471124	0.007966387	0.01127187	0.01127224	0.008519595	0.03471612	0.01358177	0.0126921	0.02294003	0.01075575	0.006524308	0.008748324	0.01108363	0.008562449	0.004264452	0.006850003	0.01154206	0.01283941	0.008768606	0.01885672	0.006499799	0.01119165	0.0161324	0.009391818	0.007604315	0.009821628	0.01113065	0.01069206	0.009860597	0.01556473	0.01716669	0.009005842	0.01014657	0.007314338	0.04300994	0.01000954	0.01488746	0.01867739
C16-OH carnitine	0.01197883	0.01250042	0.01075834	0.0135069	0.01472339	0.01206392	0.01312864	0.01101609	0.01277579	0.01318715	0.01067409	0.01044402	0.01247631	0.01395376	0.01111889	0.008460758	0.01108965	0.01015728	0.01356152	0.01485489	0.01306481	0.01106323	0.01356693	0.01108632	0.01345384	0.01039682	0.01565674	0.01088629	0.01369802	0.01317366	0.01254874	0.01195826	0.01235139	0.009917262	0.01070191	0.009328191	0.01778728	0.01054774	0.009957493	0.01047086	0.01336588	0.01265479	0.008882434	0.01331454	0.01224391	0.02172616	0.01061722	0.01162089	0.01121164
Tryptophol	0.000357783	0.000710416	0.000687024	0.00121044	0.000623613	0.00080197	0.0007674	0.000632468	0.001239679	0.001415886	0.000931474	0.000505777	0.001279181	0.001216123	0.000771231	0.000600759	0.00051619	0.000363059	0.00073572	0.001031005	0.001124569	0.01328319	0.00063874	0.01753754	0.01170078	0.002361997	0.02561331	0.02536831	0.02642895	0.02919151	0.01366983	0.01279657	0.00209875	0.002619067	0.000453002	0.01095338	0.001940148	0.01445126	0.02145118	0.05103651	0.00537754	0.05106735	0.01263906	0.03018759	0.01893404	0.00735372	0.009214087	0.0306508	0.04056118
5-OH tryptophan	0.005068657	0.005099681	0.008142026	0.005924418	0.004714358	0.007475809	0.00439867	0.006969094	0.008861964	0.006567774	0.003120722	0.006954734	0.006487954	0.005583862	0.006570026	0.004171275	0.01236637	0.003585719	0.00516476	0.006533787	0.01437968	0.003145911	0.006092253	0.006993473	0.007054864	0.000910355	0.005327292	0.01163647	0.009670123	0.00653432	0.009802932	0.01367025	0.006931259	0.04679606	0.007937346	0.009861001	0.005446585	0.007648289	0.005798471	0.006189556	0.009483372	0.006396474	0.01587832	0.01088319	0.006869007	0.005363643	0.005272965	0.009101333	0.0119531
C6-DC carnitine	0.001561434	0.00358683	0.005454263	0.00167188	0.006412161	0.003773074	0.003989892	0.003576587	0.004293648	0.002862111	0.006553103	0.008422287	0.007120722	0.00328549	0.003064666	0.004012931	0.002015502	0.01160864	0.004239718	0.009298756	0.005345642	0.002934604	0.003581846	0.001362702	0.002130984	0.09344802	0.001910587	0.006508535	0.006053778	0.001616433	0.04083925	0.02443391	0.001210289	0.00282559	0.003880893	0.009045922	0.007587277	0.004253533	0.003324432	0.002095202	0.004624107	0.007606252	0.004028515	0.008901665	0.004586559	0.01758322	0.002361466	0.003288317	0.007968694
C10-2 carnitine	0.00285106	0.00861127	0.003928113	0.007313985	0.009897057	0.005083454	0.007491835	0.0126238	0.004626955	0.003439369	0.005507307	0.005381776	0.0093478	0.004514311	0.005632031	0.004375964	0.007887487	0.006948247	0.004081101	0.008418116	0.00818589	0.003094734	0.005450396	0.004282906	0.00246051	0.006006793	0.002251584	0.004705089	0.005755735	0.002612277	0.01416778	0.01350894	0.004092342	0.005630851	0.007168714	0.008450926	0.004274146	0.006516003	0.006542215	0.004048446	0.006538197	0.005639212	0.008005469	0.00947467	0.0058721	0.004550271	0.007762124	0.01052952	0.01031642
C16-1-OH carnitine	0.002597183	0.004434631	0.004512241	0.008002075	0.01059451	0.003994545	0.002217257	0.004135879	0.002837828	0.004641327	0.002883061	0.007853083	0.003527802	0.002840454	0.003287527	0.003271766	0.00553986	0.004066686	0.004734607	0.01205715	0.004834478	0.002971565	0.005344399	0.004145221	0.003229457	0.004751629	0.002419923	0.0161224	0.004417131	0.004026995	0.007325069	0.002952387	0.004262484	0.006263803	0.003071365	0.002485972	0.003540168	0.006629494	0.007229708	0.004503029	0.004961912	0.002738486	0.004084679	0.01001986	0.006875046	0.007805433	0.005773946	0.007434299	0.007448315
Xanthurenic acid	0.00290925	0.005091173	0.001133778	0.006851098	0.003176858	0.001042115	0.004698069	0.0061291682	0.004869319	0.000546308	0.0042364881	0.003355102	0.004304173	0.004922905	0.001985302	0.000662964	0.008220034	0.002543503	0.009543634	0.005042932	0.009026409	0.00463541	0.00200713	0.007147804	0.002694196	0.0130727443	0.0039988214	0.00222133	0.007417064	0.009311485	0.007786606	0.000754826	0.0046797062	0.002518448	0.01672081	0.002138267	0.00491378	0.000802782	0.008359819	0.003944752	0.01047018	0.00546356	0.003332105	0.002254445	0.001749219	0.000636048	0.002068561	0.0075188048	0.002552061
C18-OH carnitine	0.001751544	0.005766477	0.001662768	0.005242767	0.006707467	0.003134714	0.003418195	0.005713381	0.003059283	0.006205322	0.001586831	0.00339928	0.003827449	0.002862043	0.003565811	0.003493015	0.00697582	0.003830437	0.003584905	0.009428142	0.006169037	0.004106456	0.003963619	0.003952045	0.001922108	0.003574188	0.002897566	0.008032535	0.004505326	0.0026024	0.003890333	0.003199313	0.001561638	0.004516274	0.001854246	0.001739501	0.003038784	0.008340958	0.007377429	0.00271673	0.003330141	0.003733209	0.003928607	0.009421959	0.00352103	0.008916236	0.006319279	0.006100008	0.008476686
C18-1-OH carnitine	0.001056968	0.00500416	0.001723571	0.004179991	0.01145025	0.005345888	0.001966013	0.003702666	0.003103902	0.004025308	0.001521358	0.003060326	0.002937949	0.002192236	0.004500033	0.00315324	0.00693318	0.004435617	0.002650824	0.01195448	0.005528711	0.004045735	0.006107674	0.00465579	0.002111181	0.004233543	0.001093444	0.007957601	0.005440107	0.001873456	0.003602583	0.00259903	0.003600102	0.00589592	0.002296128	0.001878152	0.00216071	0.008250978	0.006739854	0.00171089	0.00350312	0.002493197	0.003072041	0.01089628	0.003586786	0.007392059	0.004933806	0.00824216	0.00564551
C14-OH carnitine	0.001584379	0.003966035	0.001332351	0.002506628	0.005085251	0.00235045	0.002160432	0.003928134	0.002037836	0.001912002	0.001640627	0.002760806	0.002313143	0.002535178	0.0027198	0.002151752	0.004642991	0.004069436	0.001694343	0.007419725	0.00408216	0.001927864	0.002505622	0.002937276	0.001032354	0.003068043	0.001406092	0.002999955	0.002535094	0.000554503	0.002546617	0.002778397	0.001433656	0.003060725	0.002030811	0.001753656	0.001999332	0.003554246	0.002957073	0.001974646	0.003076521	0.002258689	0.00264389	0.006191287	0.002499364	0.003183294	0.003242243	0.003846956	0.005311719
Melatonin	0.000171841	0.000150587	0.000154783	0.000174	2.94e-05	4.25e-05	0.000154842	0.000283364	0.000116751	5.29e-05	0.000158979	9.38e-05	0.000155121	0.004478901	0.000157757	9.7e-05	8.23e-05	0.000111784	7.92e-05	0.000239996	0.000205617	0.000149019	0.000185425	4.97e-05	0.000201153	7.36e-05	0.000174983	0.000150522	0.000279228	0.000145358	0.00025852	0.000222825	0.000162252	7.46e-05	0.000108367	0.000126833	5.34e-05	0.000149034	0.000104682	5.97e-05	0.000302228	0.000119921	0.000348021	0.000175086	0.000223934	0.000120463	0.000208728	0.000137105	0.000125938
[truncated: 12 more columns]
