# Supplementary material for: A metabolomics study reveals potential plasma biomarkers for predicting post-infarction left ventricular remodeling: findings from the metabolights database
Source: Front Cardiovasc Med. 2025 Dec 17;12:1723330. doi: 10.3389/fcvm.2025.1723330 (PMC12754600; doi:10.3389/fcvm.2025.1723330)
Supplement: Supplementary file 1 [file Datasheet1.zip › Supplement 3.txt]

Metabolite	VIP_Score	Rank
Glycine	1.4599	7
Threonine	1.5931	6
Phenylalanine	1.4287	8
Histidine	1.2925	13
C0 carnitine	1.0958	15
Serine	1.3284	12
Kynurenine	1.0511	19
3-OHKynurenine	1.8487	2
Serotonin	1.1721	14
C8 carnitine	1.0019	21
C5 carnitine	1.3472	10
C4 carnitine	1.6397	3
C6 carnitine	1.0718	18
C14-2 carnitine	1.0919	16
Kynurenic Acid	2.3428	1
C14 carnitine	1.0446	20
Anthranilic acid	1.6119	4
C5-1 carnitine	1.6069	5
Tryptophol	1.0833	17
C10-2 carnitine	1.4031	9
Xanthurenic acid	1.3359	11
