# Supplementary material for: A metabolomics study reveals potential plasma biomarkers for predicting post-infarction left ventricular remodeling: findings from the metabolights database
Source: Front Cardiovasc Med. 2025 Dec 17;12:1723330. doi: 10.3389/fcvm.2025.1723330 (PMC12754600; doi:10.3389/fcvm.2025.1723330)
Supplement: Supplementary file 1 [file Datasheet1.zip › Supplement 4.txt]

Metabolite	VIP_Score	Rank	Type
Glycine	1.4599	7	Amino Acids & Derivatives
Threonine	1.5931	6	Amino Acids & Derivatives
Phenylalanine	1.4287	8	Amino Acids & Derivatives
Histidine	1.2925	13	Amino Acids & Derivatives
C0 carnitine	1.0958	15	Carnitines
Serine	1.3284	12	Amino Acids & Derivatives
Kynurenine	1.0511	19	Amino Acids & Derivatives
3-OHKynurenine	1.8487	2	Amino Acids & Derivatives
Serotonin	1.1721	14	Amino Acids & Derivatives
C8 carnitine	1.0019	21	Carnitines
C5 carnitine	1.3472	10	Carnitines
C4 carnitine	1.6397	3	Carnitines
C6 carnitine	1.0718	18	Carnitines
C14-2 carnitine	1.0919	16	Carnitines
Kynurenic Acid	2.3428	1	Amino Acids & Derivatives
C14 carnitine	1.0446	20	Carnitines
Anthranilic acid	1.6119	4	Amino Acids & Derivatives
C5-1 carnitine	1.6069	5	Carnitines
Tryptophol	1.0833	17	Amino Acids & Derivatives
C10-2 carnitine	1.4031	9	Carnitines
