# Supplementary material for: A metabolomics study reveals potential plasma biomarkers for predicting post-infarction left ventricular remodeling: findings from the metabolights database
Source: Front Cardiovasc Med. 2025 Dec 17;12:1723330. doi: 10.3389/fcvm.2025.1723330 (PMC12754600; doi:10.3389/fcvm.2025.1723330)
Supplement: Supplementary file 1 [file Datasheet1.zip › Supplement 5.txt]

metabolite	conMean	treatMean	logFC	pvalue
Histidine	58.7242294545455	46.36127	-0.341035790718125	0.00650121189780899
Threonine	134.980949454545	99.528695	-0.439571374344652	0.00664107140852753
Glycine	197.083341272727	156.880933333333	-0.329135812140533	0.0347708195694129
