# Supplementary material for: A metabolomics study reveals potential plasma biomarkers for predicting post-infarction left ventricular remodeling: findings from the metabolights database
Source: Front Cardiovasc Med. 2025 Dec 17;12:1723330. doi: 10.3389/fcvm.2025.1723330 (PMC12754600; doi:10.3389/fcvm.2025.1723330)
Supplement: Supplementary file 1 [file Datasheet1.zip › Supplement 6.txt]

ID	Description	RichFactor	FoldEnrichment	zScore	pvalue	p.adjust	qvalue	geneID	Count
hsa04974	Protein digestion and absorption	0.0638297872340425	77.6170212765957	15.1649985949003	2.00567677750277e-06	3.00696900777628e-05	2.87748230409214e-06	C00135/C00188/C00037	3
hsa00970	Aminoacyl-tRNA biosynthesis	0.0576923076923077	70.1538461538462	14.4074762520418	2.73360818888753e-06	3.00696900777628e-05	2.87748230409214e-06	C00135/C00188/C00037	3
hsa00470	D-Amino acid metabolism	0.0434782608695652	52.8695652173913	12.4777432916586	6.48075418319337e-06	4.75255306767513e-05	4.5478976724164e-06	C00135/C00188/C00037	3
hsa02010	ABC transporters	0.0215827338129496	26.2446043165468	8.7049048158992	5.41760324453693e-05	0.000297968178449531	2.85137012870365e-05	C00135/C00188/C00037	3
hsa04978	Mineral absorption	0.0689655172413793	83.8620689655172	12.8510976313888	0.000182195356867389	0.000801659570216511	7.67138344704795e-05	C00188/C00037	2
hsa05230	Central carbon metabolism in cancer	0.0540540540540541	65.7297297297297	11.3519548252991	0.000298432829995303	0.00109425370998278	0.000104713273682562	C00135/C00037	2
hsa00260	Glycine, serine and threonine metabolism	0.0416666666666667	50.6666666666667	9.93605815393961	0.000504430616319886	0.00158535336557678	0.000151708456036056	C00188/C00037	2
hsa00860	Porphyrin metabolism	0.0135135135135135	16.4324324324324	5.49807883049906	0.00477483374734295	0.0131307928051931	0.0012565351966692	C00188/C00037	2
hsa04721	Synaptic vesicle cycle	0.0833333333333333	101.333333333333	9.98627840122482	0.00983868335370242	0.0240501148646059	0.00230144639852688	C00037	1
hsa00290	Valine, leucine and isoleucine biosynthesis	0.0434782608695652	52.8695652173913	7.15817419678915	0.0188005939172224	0.0413613066178894	0.00395801977204683	C00188	1
hsa00670	One carbon pool by folate	0.0384615384615385	46.7692307692308	6.71839922363772	0.021235330909263	0.042470661818526	0.00406417816445225	C00037	1
hsa00730	Thiamine metabolism	0.032258064516129	39.2258064516129	6.13116482855347	0.0252842697214755	0.0441569025970329	0.00422554091837636	C00037	1
hsa00410	beta-Alanine metabolism	0.03125	38	6.03034619263521	0.026092715170974	0.0441569025970329	0.00422554091837636	C00135	1
hsa00480	Glutathione metabolism	0.0263157894736842	32	5.51035569871484	0.0309340020675399	0.0486105746775628	0.00465172963421653	C00037	1
hsa00785	Lipoic acid metabolism	0.0227272727272727	27.6363636363636	5.09904242007151	0.0357592183165797	0.0493910460321016	0.00472641588823938	C00037	1
hsa00120	Primary bile acid biosynthesis	0.0212765957446809	25.8723404255319	4.92304453136309	0.038165808297533	0.0493910460321016	0.00472641588823938	C00037	1
hsa00340	Histidine metabolism	0.0212765957446809	25.8723404255319	4.92304453136309	0.038165808297533	0.0493910460321016	0.00472641588823938	C00135	1
hsa04080	Neuroactive ligand-receptor interaction	0.0188679245283019	22.9433962264151	4.61606669695621	0.0429669686708177	0.0507747345314668	0.00485882627095376	C00037	1
hsa00310	Lysine degradation	0.0178571428571429	21.7142857142857	4.48100629910207	0.0453615457425538	0.0507747345314668	0.00485882627095376	C00037	1
hsa00440	Phosphonate and phosphinate metabolism	0.0175438596491228	21.3333333333333	4.43831424511761	0.0461588495740607	0.0507747345314668	0.00485882627095376	C00037	1
